# Supplementary material for: (E)-1-[2-(4-Chloro-2-nitro­styr­yl)-1-phenyl­sulfonyl-1H-indol-3-yl]propan-1-one
Source: Acta Crystallogr Sect E Struct Rep Online. 2013 Nov 16;69(Pt 12):o1784. doi: 10.1107/S1600536813031073 (PMC4004433; doi:10.1107/S1600536813031073)
Supplement: Supplementary file 1 [file e-69-o1784-sup1.cif]

##############################################################################
#                                                                            #
# This CIF contains the data in a paper accepted for publication in          #
# Acta Crystallographica Section E. It conforms to the requirements of       #
# Notes for Authors for Acta Crystallographica Section E, and has been       #
# peer reviewed under the auspices of the IUCr Commission on Journals.       #
#                                                                            #
# Full details of the Crystallographic Information File format               #
# are given in the paper "The Crystallographic Information File (CIF):       #
# a New Standard Archive File for Crystallography" by S. R. Hall, F. H.      #
# Allen and I. D. Brown [Acta Cryst. (1991), A47, 655-685].                  #
#                                                                            #
# The current version of the core CIF dictionary is obtainable from          #
# ftp://ftp.iucr.org/pub/cif_core.dic.                                       #
#                                                                            #
# Software is freely available for graphical display of the structure(s)     #
# in this CIF. For information consult the CIF software page                 #
# http://www.iucr.org/resources/cif/software.                                #
#                                                                            #
# This file may be used for bona fide research purposes within the           #
# scientific community so long as proper attribution is given to the journal # 
# article from which it was obtained.                                        #
#                                                                            #
##############################################################################
data_I
_audit_creation_method     SHELXL-97
_database_code_depnum_ccdc_archive     'CCDC 971553'
_chemical_name_systematic
;\
(<i>E</i>)-1-[2-(4-Chloro-2-nitrostyryl)-1-phenylsulfonyl-1<i>H</i>-indol-3-\
yl]propan-1-one
;
_chemical_name_common     ?
_chemical_formula_moiety     'C25 H19 Cl N2 O5 S'
_chemical_formula_sum     'C25 H19 Cl N2 O5 S'
_chemical_formula_iupac     'C25 H19 Cl N2 O5 S'
_chemical_formula_weight     494.93
_chemical_melting_point     ?
_symmetry_cell_setting     triclinic
_symmetry_space_group_name_H-M     'P -1'
_symmetry_space_group_name_Hall     '-P 1'
loop_
    _symmetry_equiv_pos_as_xyz
    'x, y, z'
    '-x, -y, -z'
_cell_length_a     8.4658(3)
_cell_length_b     8.6643(3)
_cell_length_c     16.1126(6)
_cell_angle_alpha     84.196(2)
_cell_angle_beta     87.768(3)
_cell_angle_gamma     79.541(2)
_cell_volume     1156.01(7)
_cell_formula_units_Z     2
_cell_measurement_reflns_used     8917
_cell_measurement_theta_min     2.5
_cell_measurement_theta_max     28.4
_cell_measurement_temperature     295(2)
_exptl_crystal_description     block
_exptl_crystal_colour     colourless
_exptl_crystal_size_max     0.28
_exptl_crystal_size_mid     0.24
_exptl_crystal_size_min     0.20
_exptl_crystal_density_diffrn     1.422
_exptl_crystal_density_meas     ?
_exptl_crystal_density_method     'not measured'
_exptl_crystal_F_000     512
_exptl_absorpt_coefficient_mu     0.296
_exptl_absorpt_correction_type     multi-scan
_exptl_absorpt_process_details     '(SADABS; Sheldrick, 1996)'
_exptl_absorpt_correction_T_min     0.9217
_exptl_absorpt_correction_T_max     0.9432
_exptl_special_details
;
;
_diffrn_ambient_temperature     295(2)
_diffrn_radiation_type     MoK\a
_diffrn_radiation_wavelength     0.71073
_diffrn_radiation_source     'fine-focus sealed tube'
_diffrn_radiation_monochromator     graphite
_diffrn_measurement_device_type     'Bruker Kappa APEXII'
_diffrn_measurement_method     '\w and \f scan'
_diffrn_detector_area_resol_mean     ?
_diffrn_reflns_number     25531
_diffrn_reflns_av_R_equivalents     0.0288
_diffrn_reflns_av_sigmaI/netI     0.0252
_diffrn_reflns_theta_min     2.40
_diffrn_reflns_theta_max     29.46
_diffrn_reflns_theta_full     29.46
_diffrn_measured_fraction_theta_max     0.986
_diffrn_measured_fraction_theta_full     0.986
_diffrn_reflns_limit_h_min     -11
_diffrn_reflns_limit_h_max     11
_diffrn_reflns_limit_k_min     -11
_diffrn_reflns_limit_k_max     11
_diffrn_reflns_limit_l_min     -20
_diffrn_reflns_limit_l_max     22
_diffrn_standards_number     0
_diffrn_standards_interval_count     ?
_diffrn_standards_interval_time     0
_diffrn_standards_decay_%     ?
_refine_special_details
;
;
_reflns_number_total     6333
_reflns_number_gt     4536
_reflns_threshold_expression     I>2\s(I)
_refine_ls_structure_factor_coef     Fsqd
_refine_ls_matrix_type     full
_refine_ls_R_factor_all     0.0728
_refine_ls_R_factor_gt     0.0499
_refine_ls_wR_factor_gt     0.1327
_refine_ls_wR_factor_ref     0.1496
_refine_ls_goodness_of_fit_ref     1.030
_refine_ls_restrained_S_all     1.030
_refine_ls_number_reflns     6333
_refine_ls_number_parameters     308
_refine_ls_number_restraints     0
_refine_ls_hydrogen_treatment     constr
_refine_ls_weighting_scheme     calc
_refine_ls_weighting_details
         'calc w=1/[\s^2^(Fo^2^)+(0.0709P)^2^+0.3517P] where P=(Fo^2^+2Fc^2^)/3'
_atom_sites_solution_hydrogens     geom
_atom_sites_solution_primary     direct
_atom_sites_solution_secondary     difmap
_refine_ls_shift/su_max     0.000
_refine_ls_shift/su_mean     0.000
_refine_diff_density_max     0.492
_refine_diff_density_min     -0.393
_refine_ls_extinction_method     none
_refine_ls_extinction_coef     ?
loop_
    _atom_type_symbol
    _atom_type_description
    _atom_type_scat_dispersion_real
    _atom_type_scat_dispersion_imag
    _atom_type_scat_source
    'C' 'C' 0.0033 0.0016
                         'International Tables Vol C Tables 4.2.6.8 and 6.1.1.4'
    'H' 'H' 0.0000 0.0000
                         'International Tables Vol C Tables 4.2.6.8 and 6.1.1.4'
    'N' 'N' 0.0061 0.0033
                         'International Tables Vol C Tables 4.2.6.8 and 6.1.1.4'
    'O' 'O' 0.0106 0.0060
                         'International Tables Vol C Tables 4.2.6.8 and 6.1.1.4'
    'S' 'S' 0.1246 0.1234
                         'International Tables Vol C Tables 4.2.6.8 and 6.1.1.4'
    'Cl' 'Cl' 0.1484 0.1585
                         'International Tables Vol C Tables 4.2.6.8 and 6.1.1.4'
_computing_data_collection     'APEX2 (Bruker, 2004)'
_computing_cell_refinement     'SAINT (Bruker, 2004)'
_computing_data_reduction     'SAINT (Bruker, 2004)'
_computing_structure_solution     'SHELXS97 (Sheldrick, 2008)'
_computing_structure_refinement     'SHELXL97 (Sheldrick, 2008)'
_computing_molecular_graphics     'PLATON (Spek, 2009)'
_computing_publication_material     'SHELXL97 (Sheldrick, 2008)'
loop_
    _atom_site_type_symbol
    _atom_site_label
    _atom_site_fract_x
    _atom_site_fract_y
    _atom_site_fract_z
    _atom_site_U_iso_or_equiv
    _atom_site_adp_type
    _atom_site_calc_flag
    _atom_site_refinement_flags
    _atom_site_occupancy
    _atom_site_symmetry_multiplicity
    _atom_site_disorder_assembly
    _atom_site_disorder_group
    C C1 0.6620(2) 0.1560(2) 0.44142(11) 0.0497(4) Uani d . 1 1 . .
    C C2 0.7468(3) 0.1501(4) 0.51342(14) 0.0765(7) Uani d . 1 1 . .
    H H2 0.8570 0.1131 0.5140 0.092 Uiso calc R 1 1 . .
    C C3 0.6662(4) 0.1997(5) 0.58429(16) 0.0984(11) Uani d . 1 1 . .
    H H3 0.7215 0.1945 0.6336 0.118 Uiso calc R 1 1 . .
    C C4 0.5062(4) 0.2564(4) 0.58242(17) 0.0920(9) Uani d . 1 1 . .
    H H4 0.4537 0.2952 0.6298 0.110 Uiso calc R 1 1 . .
    C C5 0.4199(4) 0.2573(4) 0.51124(19) 0.0991(10) Uani d . 1 1 . .
    H H5 0.3093 0.2923 0.5115 0.119 Uiso calc R 1 1 . .
    C C6 0.4985(3) 0.2060(3) 0.43989(15) 0.0781(7) Uani d . 1 1 . .
    H H6 0.4420 0.2053 0.3916 0.094 Uiso calc R 1 1 . .
    C C7 0.6425(2) 0.3393(2) 0.23941(10) 0.0408(4) Uani d . 1 1 . .
    C C8 0.6569(2) 0.4934(2) 0.22907(10) 0.0424(4) Uani d . 1 1 . .
    C C9 0.7938(2) 0.5131(2) 0.27424(11) 0.0439(4) Uani d . 1 1 . .
    C C10 0.8617(3) 0.6446(2) 0.28430(14) 0.0584(5) Uani d . 1 1 . .
    H H10 0.8179 0.7435 0.2589 0.070 Uiso calc R 1 1 . .
    C C11 0.9950(3) 0.6244(3) 0.33266(18) 0.0738(7) Uani d . 1 1 . .
    H H11 1.0405 0.7113 0.3412 0.089 Uiso calc R 1 1 . .
    C C12 1.0626(3) 0.4773(3) 0.36883(18) 0.0771(7) Uani d . 1 1 . .
    H H12 1.1536 0.4675 0.4008 0.093 Uiso calc R 1 1 . .
    C C13 0.9999(3) 0.3449(3) 0.35916(15) 0.0625(5) Uani d . 1 1 . .
    H H13 1.0466 0.2461 0.3836 0.075 Uiso calc R 1 1 . .
    C C14 0.8635(2) 0.3653(2) 0.31128(11) 0.0440(4) Uani d . 1 1 . .
    C C15 0.5596(2) 0.6261(2) 0.17657(12) 0.0516(5) Uani d . 1 1 . .
    C C16 0.5615(3) 0.6198(3) 0.08490(12) 0.0593(5) Uani d . 1 1 . .
    H H16A 0.5066 0.5359 0.0729 0.071 Uiso calc R 1 1 . .
    H H16B 0.6722 0.5927 0.0657 0.071 Uiso calc R 1 1 . .
    C C17 0.4848(4) 0.7702(3) 0.03593(16) 0.0880(8) Uani d . 1 1 . .
    H H17A 0.3710 0.7884 0.0469 0.132 Uiso calc R 1 1 . .
    H H17B 0.5053 0.7613 -0.0226 0.132 Uiso calc R 1 1 . .
    H H17C 0.5291 0.8566 0.0523 0.132 Uiso calc R 1 1 . .
    C C18 0.5229(2) 0.2611(2) 0.20724(10) 0.0442(4) Uani d . 1 1 . .
    H H18 0.5563 0.1621 0.1884 0.053 Uiso calc R 1 1 . .
    C C19 0.3680(2) 0.3249(2) 0.20359(11) 0.0467(4) Uani d . 1 1 . .
    H H19 0.3352 0.4250 0.2212 0.056 Uiso calc R 1 1 . .
    C C20 0.2462(2) 0.2449(2) 0.17303(11) 0.0453(4) Uani d . 1 1 . .
    C C21 0.2582(3) 0.0828(2) 0.19095(14) 0.0566(5) Uani d . 1 1 . .
    H H21 0.3466 0.0271 0.2201 0.068 Uiso calc R 1 1 . .
    C C22 0.1449(3) 0.0018(2) 0.16730(14) 0.0589(5) Uani d . 1 1 . .
    H H22 0.1580 -0.1070 0.1796 0.071 Uiso calc R 1 1 . .
    C C23 0.0107(2) 0.0832(2) 0.12499(12) 0.0518(4) Uani d . 1 1 . .
    C C24 -0.0071(2) 0.2427(2) 0.10536(12) 0.0487(4) Uani d . 1 1 . .
    H H23 -0.0963 0.2976 0.0764 0.058 Uiso calc R 1 1 . .
    C C25 0.1097(2) 0.3207(2) 0.12932(11) 0.0452(4) Uani d . 1 1 . .
    N N1 0.77198(17) 0.25460(17) 0.28902(9) 0.0427(3) Uani d . 1 1 . .
    N N3 0.0859(2) 0.4903(2) 0.10290(11) 0.0554(4) Uani d . 1 1 . .
    O O1 0.6646(2) 0.00599(16) 0.31000(9) 0.0651(4) Uani d . 1 1 . .
    O O2 0.92318(19) 0.02047(18) 0.37066(10) 0.0682(4) Uani d . 1 1 . .
    O O3 0.4897(3) 0.7364(2) 0.20882(12) 0.1283(11) Uani d . 1 1 . .
    O O5 -0.04694(18) 0.55877(18) 0.08461(11) 0.0692(4) Uani d . 1 1 . .
    O O6 0.2012(2) 0.5539(2) 0.09605(17) 0.1115(9) Uani d . 1 1 . .
    S S1 0.76175(6) 0.08992(5) 0.35118(3) 0.04869(14) Uani d . 1 1 . .
    Cl Cl1 -0.13374(7) -0.01698(7) 0.09611(4) 0.07319(19) Uani d . 1 1 . .
loop_
    _atom_site_aniso_label
    _atom_site_aniso_U_11
    _atom_site_aniso_U_22
    _atom_site_aniso_U_33
    _atom_site_aniso_U_12
    _atom_site_aniso_U_13
    _atom_site_aniso_U_23
    C1 0.0570(11) 0.0502(10) 0.0409(9) -0.0105(8) -0.0042(8) 0.0040(7)
    C2 0.0641(14) 0.121(2) 0.0511(12) -0.0321(14) -0.0066(10) -0.0076(13)
    C3 0.098(2) 0.169(3) 0.0489(13) -0.071(2) 0.0058(13) -0.0239(17)
    C4 0.114(3) 0.112(2) 0.0570(15) -0.0362(19) 0.0260(16) -0.0210(15)
    C5 0.0807(18) 0.127(3) 0.0700(17) 0.0174(18) 0.0207(14) 0.0128(17)
    C6 0.0669(14) 0.106(2) 0.0486(12) 0.0085(14) -0.0037(10) 0.0089(12)
    C7 0.0405(8) 0.0465(9) 0.0314(7) 0.0034(7) -0.0039(6) -0.0038(6)
    C8 0.0444(9) 0.0458(9) 0.0330(8) 0.0039(7) -0.0042(7) -0.0044(7)
    C9 0.0421(9) 0.0493(9) 0.0373(8) -0.0004(7) -0.0008(7) -0.0048(7)
    C10 0.0591(12) 0.0499(11) 0.0654(13) -0.0074(9) -0.0074(10) -0.0043(9)
    C11 0.0639(14) 0.0660(14) 0.0959(18) -0.0182(11) -0.0190(13) -0.0110(13)
    C12 0.0568(13) 0.0819(17) 0.0943(19) -0.0116(12) -0.0320(13) -0.0059(14)
    C13 0.0503(11) 0.0655(13) 0.0677(13) 0.0003(9) -0.0196(10) 0.0001(10)
    C14 0.0398(8) 0.0495(9) 0.0400(9) -0.0013(7) -0.0029(7) -0.0035(7)
    C15 0.0597(11) 0.0460(10) 0.0443(10) 0.0046(8) -0.0140(8) -0.0024(8)
    C16 0.0538(11) 0.0768(14) 0.0393(9) 0.0031(10) -0.0010(8) 0.0057(9)
    C17 0.117(2) 0.0850(18) 0.0532(13) -0.0059(16) -0.0168(14) 0.0213(12)
    C18 0.0476(9) 0.0459(9) 0.0369(8) -0.0009(7) -0.0060(7) -0.0045(7)
    C19 0.0471(9) 0.0481(10) 0.0424(9) -0.0022(8) -0.0022(7) -0.0042(7)
    C20 0.0412(9) 0.0489(10) 0.0430(9) -0.0024(7) 0.0006(7) -0.0014(7)
    C21 0.0533(11) 0.0505(11) 0.0612(12) -0.0003(9) -0.0098(9) 0.0045(9)
    C22 0.0625(12) 0.0478(10) 0.0644(13) -0.0080(9) -0.0033(10) 0.0017(9)
    C23 0.0503(10) 0.0574(11) 0.0486(10) -0.0131(9) 0.0045(8) -0.0052(8)
    C24 0.0388(9) 0.0563(11) 0.0482(10) -0.0044(8) 0.0006(7) -0.0001(8)
    C25 0.0395(9) 0.0479(9) 0.0447(9) -0.0028(7) 0.0035(7) 0.0015(7)
    N1 0.0420(7) 0.0436(8) 0.0389(7) 0.0004(6) -0.0064(6) 0.0001(6)
    N3 0.0441(8) 0.0534(9) 0.0655(10) -0.0064(7) -0.0053(7) 0.0068(8)
    O1 0.0916(11) 0.0455(7) 0.0589(9) -0.0115(7) -0.0143(8) -0.0052(6)
    O2 0.0624(9) 0.0575(8) 0.0722(10) 0.0174(7) -0.0096(7) 0.0063(7)
    O3 0.205(3) 0.0840(13) 0.0636(11) 0.0794(16) -0.0502(14) -0.0264(10)
    O5 0.0509(8) 0.0593(9) 0.0903(12) 0.0050(7) -0.0109(8) 0.0038(8)
    O6 0.0654(11) 0.0756(12) 0.189(2) -0.0286(9) -0.0420(13) 0.0514(14)
    S1 0.0554(3) 0.0407(2) 0.0451(2) 0.00326(19) -0.00822(19) 0.00039(18)
    Cl1 0.0676(4) 0.0741(4) 0.0840(4) -0.0276(3) -0.0047(3) -0.0088(3)
_geom_special_details
;
;
loop_
    _geom_bond_atom_site_label_1
    _geom_bond_atom_site_label_2
    _geom_bond_site_symmetry_2
    _geom_bond_distance
    _geom_bond_publ_flag
    C1 C6 . 1.374(3) ?
    C1 C2 . 1.380(3) ?
    C1 S1 . 1.747(2) ?
    C2 C3 . 1.373(4) ?
    C2 H2 . 0.9300 ?
    C3 C4 . 1.355(5) ?
    C3 H3 . 0.9300 ?
    C4 C5 . 1.383(5) ?
    C4 H4 . 0.9300 ?
    C5 C6 . 1.378(4) ?
    C5 H5 . 0.9300 ?
    C6 H6 . 0.9300 ?
    C7 C8 . 1.355(3) ?
    C7 N1 . 1.427(2) ?
    C7 C18 . 1.454(2) ?
    C8 C9 . 1.437(2) ?
    C8 C15 . 1.493(2) ?
    C9 C10 . 1.393(3) ?
    C9 C14 . 1.394(2) ?
    C10 C11 . 1.371(3) ?
    C10 H10 . 0.9300 ?
    C11 C12 . 1.379(4) ?
    C11 H11 . 0.9300 ?
    C12 C13 . 1.373(3) ?
    C12 H12 . 0.9300 ?
    C13 C14 . 1.388(3) ?
    C13 H13 . 0.9300 ?
    C14 N1 . 1.418(2) ?
    C15 O3 . 1.185(2) ?
    C15 C16 . 1.483(3) ?
    C16 C17 . 1.506(3) ?
    C16 H16A . 0.9700 ?
    C16 H16B . 0.9700 ?
    C17 H17A . 0.9600 ?
    C17 H17B . 0.9600 ?
    C17 H17C . 0.9600 ?
    C18 C19 . 1.329(3) ?
    C18 H18 . 0.9300 ?
    C19 C20 . 1.468(3) ?
    C19 H19 . 0.9300 ?
    C20 C21 . 1.391(3) ?
    C20 C25 . 1.399(2) ?
    C21 C22 . 1.373(3) ?
    C21 H21 . 0.9300 ?
    C22 C23 . 1.387(3) ?
    C22 H22 . 0.9300 ?
    C23 C24 . 1.369(3) ?
    C23 Cl1 . 1.725(2) ?
    C24 C25 . 1.382(3) ?
    C24 H23 . 0.9300 ?
    C25 N3 . 1.468(2) ?
    N1 S1 . 1.6720(15) ?
    N3 O6 . 1.202(2) ?
    N3 O5 . 1.205(2) ?
    O1 S1 . 1.4153(16) ?
    O2 S1 . 1.4230(15) ?
loop_
    _geom_angle_atom_site_label_1
    _geom_angle_atom_site_label_2
    _geom_angle_atom_site_label_3
    _geom_angle_site_symmetry_1
    _geom_angle_site_symmetry_3
    _geom_angle
    _geom_angle_publ_flag
    C6 C1 C2 . . 121.4(2) ?
    C6 C1 S1 . . 118.79(16) ?
    C2 C1 S1 . . 119.75(18) ?
    C3 C2 C1 . . 119.1(3) ?
    C3 C2 H2 . . 120.5 ?
    C1 C2 H2 . . 120.5 ?
    C4 C3 C2 . . 120.0(3) ?
    C4 C3 H3 . . 120.0 ?
    C2 C3 H3 . . 120.0 ?
    C3 C4 C5 . . 121.1(3) ?
    C3 C4 H4 . . 119.5 ?
    C5 C4 H4 . . 119.5 ?
    C6 C5 C4 . . 119.6(3) ?
    C6 C5 H5 . . 120.2 ?
    C4 C5 H5 . . 120.2 ?
    C1 C6 C5 . . 118.7(2) ?
    C1 C6 H6 . . 120.6 ?
    C5 C6 H6 . . 120.6 ?
    C8 C7 N1 . . 108.46(15) ?
    C8 C7 C18 . . 129.63(15) ?
    N1 C7 C18 . . 121.90(15) ?
    C7 C8 C9 . . 108.69(15) ?
    C7 C8 C15 . . 128.84(16) ?
    C9 C8 C15 . . 122.37(17) ?
    C10 C9 C14 . . 119.98(17) ?
    C10 C9 C8 . . 132.32(17) ?
    C14 C9 C8 . . 107.70(16) ?
    C11 C10 C9 . . 118.2(2) ?
    C11 C10 H10 . . 120.9 ?
    C9 C10 H10 . . 120.9 ?
    C10 C11 C12 . . 121.1(2) ?
    C10 C11 H11 . . 119.5 ?
    C12 C11 H11 . . 119.5 ?
    C13 C12 C11 . . 122.2(2) ?
    C13 C12 H12 . . 118.9 ?
    C11 C12 H12 . . 118.9 ?
    C12 C13 C14 . . 116.9(2) ?
    C12 C13 H13 . . 121.5 ?
    C14 C13 H13 . . 121.5 ?
    C13 C14 C9 . . 121.65(19) ?
    C13 C14 N1 . . 130.80(18) ?
    C9 C14 N1 . . 107.55(14) ?
    O3 C15 C16 . . 122.04(18) ?
    O3 C15 C8 . . 119.14(17) ?
    C16 C15 C8 . . 118.71(16) ?
    C15 C16 C17 . . 114.9(2) ?
    C15 C16 H16A . . 108.5 ?
    C17 C16 H16A . . 108.5 ?
    C15 C16 H16B . . 108.5 ?
    C17 C16 H16B . . 108.5 ?
    H16A C16 H16B . . 107.5 ?
    C16 C17 H17A . . 109.5 ?
    C16 C17 H17B . . 109.5 ?
    H17A C17 H17B . . 109.5 ?
    C16 C17 H17C . . 109.5 ?
    H17A C17 H17C . . 109.5 ?
    H17B C17 H17C . . 109.5 ?
    C19 C18 C7 . . 122.80(17) ?
    C19 C18 H18 . . 118.6 ?
    C7 C18 H18 . . 118.6 ?
    C18 C19 C20 . . 123.04(17) ?
    C18 C19 H19 . . 118.5 ?
    C20 C19 H19 . . 118.5 ?
    C21 C20 C25 . . 115.37(17) ?
    C21 C20 C19 . . 119.73(16) ?
    C25 C20 C19 . . 124.82(16) ?
    C22 C21 C20 . . 122.68(18) ?
    C22 C21 H21 . . 118.7 ?
    C20 C21 H21 . . 118.7 ?
    C21 C22 C23 . . 119.55(19) ?
    C21 C22 H22 . . 120.2 ?
    C23 C22 H22 . . 120.2 ?
    C24 C23 C22 . . 120.32(19) ?
    C24 C23 Cl1 . . 119.70(16) ?
    C22 C23 Cl1 . . 119.98(16) ?
    C23 C24 C25 . . 118.76(17) ?
    C23 C24 H23 . . 120.6 ?
    C25 C24 H23 . . 120.6 ?
    C24 C25 C20 . . 123.31(17) ?
    C24 C25 N3 . . 115.63(15) ?
    C20 C25 N3 . . 121.01(16) ?
    C14 N1 C7 . . 107.57(13) ?
    C14 N1 S1 . . 120.91(11) ?
    C7 N1 S1 . . 123.89(12) ?
    O6 N3 O5 . . 122.39(18) ?
    O6 N3 C25 . . 118.61(16) ?
    O5 N3 C25 . . 118.88(16) ?
    O1 S1 O2 . . 120.22(10) ?
    O1 S1 N1 . . 106.22(8) ?
    O2 S1 N1 . . 106.01(9) ?
    O1 S1 C1 . . 109.63(10) ?
    O2 S1 C1 . . 109.04(10) ?
    N1 S1 C1 . . 104.52(8) ?
loop_
    _geom_torsion_atom_site_label_1
    _geom_torsion_atom_site_label_2
    _geom_torsion_atom_site_label_3
    _geom_torsion_atom_site_label_4
    _geom_torsion_site_symmetry_1
    _geom_torsion_site_symmetry_2
    _geom_torsion_site_symmetry_3
    _geom_torsion_site_symmetry_4
    _geom_torsion
    _geom_torsion_publ_flag
    C6 C1 C2 C3 . . . . -1.9(4) ?
    S1 C1 C2 C3 . . . . -178.8(2) ?
    C1 C2 C3 C4 . . . . -1.3(5) ?
    C2 C3 C4 C5 . . . . 3.6(5) ?
    C3 C4 C5 C6 . . . . -2.7(5) ?
    C2 C1 C6 C5 . . . . 2.7(4) ?
    S1 C1 C6 C5 . . . . 179.7(2) ?
    C4 C5 C6 C1 . . . . -0.4(5) ?
    N1 C7 C8 C9 . . . . -1.87(19) ?
    C18 C7 C8 C9 . . . . 179.19(17) ?
    N1 C7 C8 C15 . . . . 174.39(17) ?
    C18 C7 C8 C15 . . . . -4.6(3) ?
    C7 C8 C9 C10 . . . . 179.8(2) ?
    C15 C8 C9 C10 . . . . 3.2(3) ?
    C7 C8 C9 C14 . . . . 0.9(2) ?
    C15 C8 C9 C14 . . . . -175.62(16) ?
    C14 C9 C10 C11 . . . . -1.5(3) ?
    C8 C9 C10 C11 . . . . 179.8(2) ?
    C9 C10 C11 C12 . . . . 1.6(4) ?
    C10 C11 C12 C13 . . . . -0.7(4) ?
    C11 C12 C13 C14 . . . . -0.3(4) ?
    C12 C13 C14 C9 . . . . 0.4(3) ?
    C12 C13 C14 N1 . . . . 179.3(2) ?
    C10 C9 C14 C13 . . . . 0.5(3) ?
    C8 C9 C14 C13 . . . . 179.57(18) ?
    C10 C9 C14 N1 . . . . -178.64(17) ?
    C8 C9 C14 N1 . . . . 0.39(19) ?
    C7 C8 C15 O3 . . . . 121.1(3) ?
    C9 C8 C15 O3 . . . . -63.1(3) ?
    C7 C8 C15 C16 . . . . -62.5(3) ?
    C9 C8 C15 C16 . . . . 113.3(2) ?
    O3 C15 C16 C17 . . . . 6.7(4) ?
    C8 C15 C16 C17 . . . . -169.6(2) ?
    C8 C7 C18 C19 . . . . -39.8(3) ?
    N1 C7 C18 C19 . . . . 141.39(18) ?
    C7 C18 C19 C20 . . . . -178.51(16) ?
    C18 C19 C20 C21 . . . . 37.1(3) ?
    C18 C19 C20 C25 . . . . -146.33(19) ?
    C25 C20 C21 C22 . . . . 0.3(3) ?
    C19 C20 C21 C22 . . . . 177.18(19) ?
    C20 C21 C22 C23 . . . . -1.1(3) ?
    C21 C22 C23 C24 . . . . 1.4(3) ?
    C21 C22 C23 Cl1 . . . . -179.18(17) ?
    C22 C23 C24 C25 . . . . -0.7(3) ?
    Cl1 C23 C24 C25 . . . . 179.79(14) ?
    C23 C24 C25 C20 . . . . -0.1(3) ?
    C23 C24 C25 N3 . . . . 177.42(17) ?
    C21 C20 C25 C24 . . . . 0.4(3) ?
    C19 C20 C25 C24 . . . . -176.37(17) ?
    C21 C20 C25 N3 . . . . -177.05(18) ?
    C19 C20 C25 N3 . . . . 6.2(3) ?
    C13 C14 N1 C7 . . . . 179.4(2) ?
    C9 C14 N1 C7 . . . . -1.50(18) ?
    C13 C14 N1 S1 . . . . 28.8(3) ?
    C9 C14 N1 S1 . . . . -152.11(13) ?
    C8 C7 N1 C14 . . . . 2.11(19) ?
    C18 C7 N1 C14 . . . . -178.85(15) ?
    C8 C7 N1 S1 . . . . 151.63(13) ?
    C18 C7 N1 S1 . . . . -29.3(2) ?
    C24 C25 N3 O6 . . . . -155.4(2) ?
    C20 C25 N3 O6 . . . . 22.2(3) ?
    C24 C25 N3 O5 . . . . 20.7(3) ?
    C20 C25 N3 O5 . . . . -161.72(19) ?
    C14 N1 S1 O1 . . . . -178.89(13) ?
    C7 N1 S1 O1 . . . . 35.43(16) ?
    C14 N1 S1 O2 . . . . -49.93(15) ?
    C7 N1 S1 O2 . . . . 164.38(14) ?
    C14 N1 S1 C1 . . . . 65.22(15) ?
    C7 N1 S1 C1 . . . . -80.47(15) ?
    C6 C1 S1 O1 . . . . -37.0(2) ?
    C2 C1 S1 O1 . . . . 139.98(19) ?
    C6 C1 S1 O2 . . . . -170.50(19) ?
    C2 C1 S1 O2 . . . . 6.5(2) ?
    C6 C1 S1 N1 . . . . 76.5(2) ?
    C2 C1 S1 N1 . . . . -106.5(2) ?
loop_
    _geom_hbond_atom_site_label_D
    _geom_hbond_atom_site_label_H
    _geom_hbond_atom_site_label_A
    _geom_hbond_site_symmetry_A
    _geom_hbond_distance_DH
    _geom_hbond_distance_HA
    _geom_hbond_distance_DA
    _geom_hbond_angle_DHA
    _geom_hbond_publ_flag
    C10 H10 O1 1_565 0.93 2.60 3.327(3) 136 y
    C16 H16B O5 1_655 0.97 2.37 3.260(3) 152 y
_iucr_refine_instructions_details
;
TITL I in P-1
CELL  0.71073   8.4658   8.6643  16.1126   84.196   87.768   79.541
ZERR     2.00   0.0003   0.0003   0.0006    0.003    0.002    0.002
LATT   1
SFAC  C    H    N    O    S    CL
UNIT  50   38   4    10   2    2
MERG   2
OMIT     0   0   1
FMAP   2
PLAN   20
ACTA
BOND   $H
CONF
SIZE 0.20 0.24 0.28
TEMP 22
HTAB C13 O2
HTAB C16 O6
HTAB C10 O1_$1
EQIV $1 x,1+y,z
HTAB C16 O5_$2
EQIV $2 1+x,y,z
L.S.   4
WGHT    0.070900    0.351700
FVAR       0.17938
C1    1    0.662005    0.155986    0.441416    11.00000    0.05701    0.05019 =
         0.04089    0.00396   -0.00418   -0.01054
C2    1    0.746803    0.150146    0.513419    11.00000    0.06407    0.12053 =
         0.05110   -0.00764   -0.00663   -0.03211
AFIX  43
H2    2    0.857015    0.113133    0.513952    11.00000   -1.20000
AFIX   0
C3    1    0.666220    0.199742    0.584293    11.00000    0.09772    0.16861 =
         0.04892   -0.02387    0.00576   -0.07071
AFIX  43
H3    2    0.721483    0.194461    0.633559    11.00000   -1.20000
AFIX   0
C4    1    0.506238    0.256351    0.582424    11.00000    0.11355    0.11204 =
         0.05700   -0.02099    0.02599   -0.03623
AFIX  43
H4    2    0.453657    0.295225    0.629780    11.00000   -1.20000
AFIX   0
C5    1    0.419854    0.257266    0.511240    11.00000    0.08072    0.12653 =
         0.07003    0.01275    0.02068    0.01742
AFIX  43
H5    2    0.309300    0.292289    0.511515    11.00000   -1.20000
AFIX   0
C6    1    0.498505    0.205992    0.439893    11.00000    0.06685    0.10649 =
         0.04863    0.00891   -0.00374    0.00849
AFIX  43
H6    2    0.441979    0.205253    0.391629    11.00000   -1.20000
AFIX   0
C7    1    0.642461    0.339316    0.239405    11.00000    0.04049    0.04655 =
         0.03137   -0.00381   -0.00388    0.00339
C8    1    0.656884    0.493383    0.229066    11.00000    0.04440    0.04584 =
         0.03297   -0.00441   -0.00416    0.00394
C9    1    0.793776    0.513080    0.274244    11.00000    0.04213    0.04935 =
         0.03729   -0.00477   -0.00080   -0.00040
C10   1    0.861723    0.644640    0.284300    11.00000    0.05913    0.04990 =
         0.06544   -0.00429   -0.00745   -0.00736
AFIX  43
H10   2    0.817905    0.743542    0.258899    11.00000   -1.20000
AFIX   0
C11   1    0.994962    0.624396    0.332660    11.00000    0.06388    0.06603 =
         0.09592   -0.01097   -0.01904   -0.01819
AFIX  43
H11   2    1.040514    0.711273    0.341224    11.00000   -1.20000
AFIX   0
C12   1    1.062576    0.477287    0.368829    11.00000    0.05681    0.08188 =
         0.09428   -0.00595   -0.03201   -0.01161
AFIX  43
H12   2    1.153607    0.467454    0.400809    11.00000   -1.20000
AFIX   0
C13   1    0.999872    0.344864    0.359160    11.00000    0.05031    0.06547 =
         0.06768    0.00014   -0.01963    0.00030
AFIX  43
H13   2    1.046611    0.246078    0.383567    11.00000   -1.20000
AFIX   0
C14   1    0.863538    0.365273    0.311285    11.00000    0.03985    0.04953 =
         0.03999   -0.00347   -0.00292   -0.00135
C15   1    0.559605    0.626127    0.176571    11.00000    0.05971    0.04600 =
         0.04431   -0.00236   -0.01403    0.00459
C16   1    0.561543    0.619772    0.084902    11.00000    0.05376    0.07681 =
         0.03931    0.00573   -0.00101    0.00315
AFIX  23
H16A  2    0.506579    0.535868    0.072873    11.00000   -1.20000
H16B  2    0.672225    0.592687    0.065718    11.00000   -1.20000
AFIX   0
C17   1    0.484776    0.770155    0.035934    11.00000    0.11655    0.08499 =
         0.05317    0.02131   -0.01683   -0.00594
AFIX 137
H17A  2    0.370964    0.788374    0.046893    11.00000   -1.50000
H17B  2    0.505271    0.761327   -0.022571    11.00000   -1.50000
H17C  2    0.529147    0.856643    0.052260    11.00000   -1.50000
AFIX   0
C18   1    0.522929    0.261075    0.207242    11.00000    0.04762    0.04591 =
         0.03686   -0.00454   -0.00598   -0.00092
AFIX  43
H18   2    0.556304    0.162115    0.188423    11.00000   -1.20000
AFIX   0
C19   1    0.367995    0.324934    0.203586    11.00000    0.04708    0.04815 =
         0.04244   -0.00416   -0.00223   -0.00216
AFIX  43
H19   2    0.335222    0.424954    0.221205    11.00000   -1.20000
AFIX   0
C20   1    0.246193    0.244913    0.173026    11.00000    0.04120    0.04889 =
         0.04296   -0.00137    0.00059   -0.00244
C21   1    0.258240    0.082822    0.190952    11.00000    0.05331    0.05052 =
         0.06116    0.00455   -0.00984   -0.00031
AFIX  43
H21   2    0.346641    0.027052    0.220140    11.00000   -1.20000
AFIX   0
C22   1    0.144898    0.001766    0.167301    11.00000    0.06248    0.04782 =
         0.06442    0.00170   -0.00329   -0.00799
AFIX  43
H22   2    0.158003   -0.106960    0.179566    11.00000   -1.20000
AFIX   0
C23   1    0.010730    0.083185    0.124993    11.00000    0.05032    0.05738 =
         0.04862   -0.00525    0.00447   -0.01311
C24   1   -0.007148    0.242741    0.105363    11.00000    0.03880    0.05632 =
         0.04821   -0.00011    0.00061   -0.00435
AFIX  43
H23   2   -0.096270    0.297633    0.076440    11.00000   -1.20000
AFIX   0
C25   1    0.109692    0.320738    0.129320    11.00000    0.03952    0.04787 =
         0.04465    0.00150    0.00350   -0.00281
N1    3    0.771980    0.254603    0.289024    11.00000    0.04199    0.04364 =
         0.03894    0.00011   -0.00637    0.00040
N3    3    0.085861    0.490335    0.102900    11.00000    0.04413    0.05338 =
         0.06548    0.00681   -0.00526   -0.00641
O1    4    0.664584    0.005989    0.309997    11.00000    0.09162    0.04553 =
         0.05885   -0.00515   -0.01431   -0.01153
O2    4    0.923179    0.020467    0.370663    11.00000    0.06236    0.05753 =
         0.07223    0.00633   -0.00965    0.01744
O3    4    0.489689    0.736354    0.208820    11.00000    0.20528    0.08402 =
         0.06357   -0.02642   -0.05018    0.07935
O5    4   -0.046940    0.558773    0.084609    11.00000    0.05090    0.05928 =
         0.09031    0.00376   -0.01085    0.00499
O6    4    0.201216    0.553918    0.096049    11.00000    0.06537    0.07559 =
         0.18933    0.05135   -0.04201   -0.02858
S1    5    0.761750    0.089918    0.351178    11.00000    0.05538    0.04071 =
         0.04514    0.00039   -0.00822    0.00326
CL1   6   -0.133743   -0.016981    0.096112    11.00000    0.06762    0.07407 =
         0.08403   -0.00883   -0.00468   -0.02764
HKLF 4
REM  I in P-1
REM R1 =  0.0499 for   4536 Fo > 4sig(Fo)  and  0.0728 for all   6333 data
REM    308 parameters refined using      0 restraints
END
WGHT      0.0709      0.3517
REM Highest difference peak  0.492,  deepest hole -0.393,  1-sigma level  0.050
Q1    1   0.1641  0.5711  0.1617  11.00000  0.05    0.49
Q2    1   0.5416  0.2992  0.4405  11.00000  0.05    0.34
Q3    1   0.4209  0.6830  0.2009  11.00000  0.05    0.33
Q4    1   0.4694  0.3553  0.5114  11.00000  0.05    0.31
Q5    1   0.5735  0.7403  0.1896  11.00000  0.05    0.28
Q6    1   0.6060  0.5539  0.2028  11.00000  0.05    0.25
Q7    1   0.6989  0.2288  0.4843  11.00000  0.05    0.25
Q8    1  -0.0516 -0.0840  0.0896  11.00000  0.05    0.24
Q9    1   0.7236  0.5159  0.2469  11.00000  0.05    0.23
Q10   1   0.7010  0.1221  0.4012  11.00000  0.05    0.23
Q11   1   0.5918  0.2931  0.5557  11.00000  0.05    0.21
Q12   1   0.8514  0.4394  0.2789  11.00000  0.05    0.20
Q13   1   0.6236  0.6846  0.0999  11.00000  0.05    0.19
Q14   1   0.4428  0.8696  0.0699  11.00000  0.05    0.19
Q15   1   0.6996  0.2938  0.2655  11.00000  0.05    0.19
Q16   1   0.6323  0.5019  0.0758  11.00000  0.05    0.18
Q17   1   0.8280  0.3001  0.2981  11.00000  0.05    0.18
Q18   1   0.5981  0.1605  0.4493  11.00000  0.05    0.18
Q19   1   0.6051  0.2207  0.4306  11.00000  0.05    0.17
Q20   1   0.6692  0.4242  0.2188  11.00000  0.05    0.17
;
data_global
_journal_date_recd_electronic     2013-11-08
_journal_date_accepted     2013-11-12
_journal_name_full     'Acta Crystallographica, Section E'
_journal_year     2013
_journal_volume     69
_journal_issue     12
_journal_page_first     o1784
_journal_page_last     o1784
_journal_paper_category     QO
_journal_paper_doi     10.1107/S1600536813031073
_journal_coeditor_code     TK5271
_publ_contact_author_name     'G. Chakkaravarthi'
_publ_contact_author_address
;
Department of Physics
CPCL Polytechnic College
Chennai 600 068
India
;
_publ_contact_author_email
                             'chakkaravarthi_2005@yahoo.com, ryamuna1@gmail.com'
_publ_contact_author_fax     ?
_publ_contact_author_phone     '09940334668'
_publ_section_title
;\
(<i>E</i>)-1-[2-(4-Chloro-2-nitrostyryl)-1-phenylsulfonyl-1<i>H</i>-indol-3-yl]\
propan-1-one
;
loop_
    _publ_author_name
    _publ_author_address
    'M. Umadevi'
;
Research Scholar (Chemistry)
Bharathiyar University
Coimbatore 641 046
Tamilnadu
India
;
    'V. Saravanan'
;
Department of Organic Chemistry
University of Madras
Guindy Campus, Chennai 600 025
India
;
    'R. Yamuna'
;
Department of Sciences, Chemistry and Materials Research Lab
Amrita Vishwa Vidyapeetham University
Ettimadai, Coimbatore 641 112
India
;
    'A. K. Mohanakrishnan'
;
Department of Organic Chemistry
University of Madras
Guindy Campus, Chennai 600 025
India
;
    'G. Chakkaravarthi'
;
Department of Physics
CPCL Polytechnic College
Chennai 600 068
India
;
_publ_section_synopsis     .
