# Supplementary material for: (E)-1-[2-(4-Chloro-2-nitro­styr­yl)-1-phenyl­sulfonyl-1H-indol-3-yl]propan-1-one
Source: Acta Crystallogr Sect E Struct Rep Online. 2013 Nov 16;69(Pt 12):o1784. doi: 10.1107/S1600536813031073 (PMC4004433; doi:10.1107/S1600536813031073)
Supplement: Supplementary file 2 [file e-69-o1784-Isup2.hkl]

#
# h,k,l, Fc-squared, Fo-squared, sigma(Fo-squared) and status flag
#
data_I
_shelx_title ' I in P-1'
_shelx_refln_list_code          4
_shelx_F_calc_maximum      181.08
_exptl_crystal_F_000       512.00
_reflns_d_resolution_high  0.7225
 
loop_
 _symmetry_equiv_pos_as_xyz
 'x, y, z'
 '-x, -y, -z'
 
_cell_length_a     8.4658
_cell_length_b     8.6643
_cell_length_c    16.1126
_cell_angle_alpha  84.196
_cell_angle_beta   87.768
_cell_angle_gamma  79.541
 
_shelx_F_squared_multiplier     1.000
 
loop_
 _refln_index_h
 _refln_index_k
 _refln_index_l
 _refln_F_squared_calc
 _refln_F_squared_meas
 _refln_F_squared_sigma
 _refln_observed_status
   1   0   0      460.56      349.09      9.94 o
   2   0   0      581.16      694.53      7.24 o
   3   0   0      394.69      358.30      4.34 o
   4   0   0      316.89      297.47      4.04 o
   5   0   0       11.67       12.60      0.76 o
   6   0   0       10.13       10.97      0.69 o
   7   0   0       34.47       25.63      1.35 o
   8   0   0      272.70      262.68      7.49 o
   9   0   0      124.86      120.67      3.53 o
  10   0   0       28.06       33.42      2.31 o
  11   0   0        1.55        3.13      1.64 o
 -11   1   0        5.59        5.32      2.02 o
 -10   1   0        8.12       13.56      1.98 o
  -9   1   0       10.77        8.51      1.26 o
  -8   1   0      305.53      308.05      6.88 o
  -7   1   0       20.83       21.44      1.16 o
  -6   1   0       95.73       89.46      1.97 o
  -5   1   0      150.38      159.47      2.51 o
  -4   1   0        4.49        7.05      0.46 o
  -3   1   0      469.44      497.30      7.08 o
  -2   1   0     1619.70     1553.41     15.85 o
  -1   1   0      595.35      563.21      5.30 o
   0   1   0        1.69        0.92      0.25 o
   1   1   0      427.49      478.65      5.31 o
   2   1   0     3380.86     3422.15     32.99 o
   3   1   0     1858.67     1804.38     20.90 o
   4   1   0       10.36       15.04      0.48 o
   5   1   0      225.70      282.62      4.31 o
   6   1   0       11.84        7.12      0.71 o
   7   1   0      127.39      131.47      2.87 o
   8   1   0       27.82       28.10      1.61 o
   9   1   0       11.86       10.76      1.26 o
  10   1   0        7.05        7.22      1.19 o
  11   1   0        9.45       11.45      1.76 o
 -10   2   0       20.44       20.88      3.26 o
  -9   2   0        1.18        2.55      1.30 o
  -8   2   0        9.28        6.33      0.96 o
  -7   2   0        0.46        1.09      0.78 o
  -6   2   0       80.44       68.07      1.47 o
  -5   2   0      410.24      401.84      5.67 o
  -4   2   0     1084.09     1209.25     15.45 o
  -3   2   0        1.99        2.91      0.35 o
  -2   2   0      892.22      864.13     10.28 o
  -1   2   0     2807.33     3021.87     30.60 o
   0   2   0      202.07      199.17      2.11 o
   1   2   0    20784.26    18256.53    166.91 o
   2   2   0     2938.31     3014.01     41.88 o
   3   2   0      122.22      153.06      2.26 o
   4   2   0     1037.09     1174.89     14.86 o
   5   2   0      176.41      172.60      2.60 o
   6   2   0       14.82       19.07      0.83 o
   7   2   0        9.70       13.30      0.93 o
   8   2   0      111.19       99.55      3.42 o
   9   2   0        0.14       -0.77      0.77 o
  10   2   0        0.20       -0.49      0.99 o
  11   2   0       14.45       13.77      1.55 o
 -10   3   0        4.34        8.35      2.08 o
  -9   3   0        4.01        4.66      1.76 o
  -8   3   0      103.82       97.77      4.28 o
  -7   3   0      542.64      568.67     11.72 o
  -6   3   0        0.00       -0.65      0.65 o
  -5   3   0        0.81        1.22      0.49 o
  -4   3   0      501.20      521.11      7.25 o
  -3   3   0      286.10      251.38      3.56 o
  -2   3   0      224.70      264.85      3.42 o
  -1   3   0       36.81       28.80      0.71 o
   0   3   0     1467.30     1700.52     16.31 o
   1   3   0     1033.35     1009.80      9.11 o
   2   3   0      433.16      483.86      5.27 o
   3   3   0     1761.09     1832.84     21.32 o
   4   3   0     1971.15     2118.73     26.42 o
   5   3   0       42.90       55.67      1.60 o
   6   3   0      231.07      211.42      3.67 o
   7   3   0       71.40       70.14      2.83 o
   8   3   0       68.48       71.63      2.51 o
   9   3   0        2.13        3.19      1.01 o
  10   3   0        3.42        3.45      1.13 o
  11   3   0        6.89        6.15      1.64 o
 -10   4   0        5.01        3.76      2.08 o
  -9   4   0        4.64        2.23      1.86 o
  -8   4   0        0.06        1.09      1.54 o
  -7   4   0       75.35       62.58      3.40 o
  -6   4   0       15.08       11.86      1.17 o
  -5   4   0      717.67      743.32      9.49 o
  -4   4   0       49.12       52.09      1.66 o
  -3   4   0      191.20      185.61      3.36 o
  -2   4   0       89.79       84.24      1.69 o
  -1   4   0       13.83       14.29      0.65 o
   0   4   0     2056.08     2141.00     23.32 o
   1   4   0       26.31       29.04      0.73 o
   2   4   0      208.97      164.63      2.35 o
   3   4   0      458.71      459.07      5.18 o
   4   4   0       20.87       24.17      0.91 o
   5   4   0        5.29        8.63      0.64 o
   6   4   0      167.97      161.39      2.80 o
   7   4   0       68.94       70.87      2.51 o
   8   4   0        5.93        6.99      1.26 o
   9   4   0        3.29        2.19      1.01 o
  10   4   0        0.01        0.70      1.05 o
  11   4   0       13.52       19.57      2.95 o
  -9   5   0        2.73        5.75      2.20 o
  -8   5   0        0.02       -0.89      1.86 o
  -7   5   0       72.62       66.48      3.84 o
  -6   5   0       84.00       95.46      3.38 o
  -5   5   0      125.94      119.00      3.79 o
  -4   5   0       21.02       20.66      1.31 o
  -3   5   0        5.07        6.11      0.77 o
  -2   5   0      317.77      287.18      4.21 o
  -1   5   0        2.21        7.72      0.60 o
   0   5   0        2.52        6.85      0.59 o
   1   5   0        8.14        8.50      0.64 o
   2   5   0      127.42      138.52      2.32 o
   3   5   0      118.01      144.90      2.39 o
   4   5   0     1084.82     1078.77     12.23 o
   5   5   0        4.65        8.91      0.60 o
   6   5   0      247.68      240.33      5.79 o
   7   5   0      210.84      192.97      4.96 o
   8   5   0       31.19       27.71      1.91 o
   9   5   0       12.54       12.26      1.55 o
  10   5   0        3.83        4.60      1.64 o
  11   5   0        0.00        0.00      1.49 o
  -8   6   0       14.35       12.34      4.04 o
  -7   6   0        0.15       -0.12      1.09 o
  -6   6   0       18.65       17.46      1.57 o
  -5   6   0       37.43       36.45      2.05 o
  -4   6   0     1864.25     1842.92     29.55 o
  -3   6   0        5.70        4.44      0.88 o
  -2   6   0        0.99       -0.51      0.51 o
  -1   6   0      242.02      245.26      3.87 o
   0   6   0       15.24       14.48      0.89 o
   1   6   0        6.34        3.79      0.56 o
   2   6   0        6.54        9.06      0.93 o
   3   6   0      116.63      116.64      2.20 o
   4   6   0      759.57      739.21      9.76 o
   5   6   0      155.28      168.46      3.15 o
   6   6   0      197.49      213.18      4.55 o
   7   6   0       13.26        9.99      0.75 o
   8   6   0        2.49       -0.21      1.26 o
   9   6   0        3.34        1.07      2.33 o
  10   6   0        9.98        9.74      3.88 o
  -8   7   0       26.37       29.87      3.74 o
  -7   7   0        6.96        4.83      1.55 o
  -6   7   0       10.27       10.00      1.51 o
  -5   7   0        7.32        6.77      1.57 o
  -4   7   0       83.92       86.13      3.17 o
  -3   7   0       20.08       23.95      1.52 o
  -2   7   0      181.16      168.10      3.79 o
  -1   7   0       53.74       52.99      1.80 o
   0   7   0       67.67       56.22      1.83 o
   1   7   0       74.82       73.31      1.99 o
   2   7   0      166.44      178.73      3.40 o
   3   7   0       23.42       18.44      1.15 o
   4   7   0       68.06       74.04      2.36 o
   5   7   0       35.63       27.17      1.94 o
   6   7   0       30.70       28.45      2.52 o
   7   7   0       30.91       35.65      1.96 o
   8   7   0        2.36        3.79      1.64 o
   9   7   0       28.56       26.59      2.74 o
  10   7   0        3.63        5.69      2.08 o
  -7   8   0        1.83        1.40      1.69 o
  -6   8   0        6.22        5.52      1.45 o
  -5   8   0        1.59        0.89      1.21 o
  -4   8   0       13.03       14.80      1.71 o
  -3   8   0      130.14      130.60      3.94 o
  -2   8   0        6.22        7.81      1.10 o
  -1   8   0        7.96        7.66      1.07 o
   0   8   0      266.93      257.34      7.98 o
   1   8   0       13.24       17.62      1.40 o
   2   8   0        0.20       -0.85      1.02 o
   3   8   0        0.36       -1.26      1.26 o
   4   8   0        8.61        7.96      1.88 o
   5   8   0        0.35        1.16      1.19 o
   6   8   0       17.16       16.07      3.26 o
   7   8   0       38.50       36.05      2.19 o
   8   8   0        5.35        7.38      1.05 o
   9   8   0        0.01        0.93      2.64 o
  -5   9   0       14.93       14.02      2.28 o
  -4   9   0       27.54       29.83      2.58 o
  -3   9   0        6.95        6.58      1.66 o
  -2   9   0        0.06       -0.15      1.23 o
  -1   9   0       65.03       76.60      3.41 o
   0   9   0       37.18       30.25      2.86 o
   1   9   0        0.11       -1.23      1.23 o
   2   9   0       58.06       50.87      2.55 o
   3   9   0        1.91        3.29      1.49 o
   4   9   0        0.58        0.62      1.44 o
   5   9   0        0.86        0.21      1.64 o
   6   9   0        8.82        8.89      2.20 o
   7   9   0       12.57       17.28      1.81 o
   8   9   0        4.76        6.68      1.45 o
   9   9   0        0.23        2.95      2.64 o
  -4  10   0        1.16        1.20      2.16 o
  -3  10   0        5.30        4.74      1.87 o
  -2  10   0        8.11        6.57      2.95 o
  -1  10   0       13.46        5.30      2.16 o
   0  10   0        2.79        2.28      1.61 o
   1  10   0        5.53        4.14      1.73 o
   2  10   0       34.78       48.50      4.82 o
   3  10   0        0.17       -1.14      1.94 o
   4  10   0        0.96       -1.86      1.86 o
   5  10   0        1.10        2.33      1.98 o
   6  10   0        0.34        0.34      1.41 o
   7  10   0        7.36        5.68      1.65 o
   8  10   0        0.13       -1.55      1.55 o
  -2  11   0        5.54        5.83      2.21 o
  -1  11   0        4.49        6.06      3.88 o
   0  11   0       34.85       30.66      3.72 o
   1  11   0        0.44       -0.82      2.08 o
   2  11   0        9.03       11.55      5.13 o
   3  11   0        9.84        8.04      2.52 o
   4  11   0       18.22       19.89      4.97 o
   5  11   0        2.57        4.58      2.16 o
   6  11   0        0.69       -2.49      2.49 o
  -6 -11   1        9.66       13.50      2.69 o
  -5 -11   1        0.62        2.49      3.11 o
  -4 -11   1        1.14        3.11      3.42 o
  -3 -11   1        4.62        2.40      4.97 o
  -2 -11   1        0.00        1.44      2.18 o
  -1 -11   1       10.42       11.31      2.83 o
   0 -11   1       27.74       27.64      3.84 o
   1 -11   1       13.34       13.67      3.18 o
   2 -11   1       20.05       17.97      3.27 o
  -7 -10   1        4.46        8.38      1.84 o
  -6 -10   1        3.71        3.91      2.49 o
  -5 -10   1        0.39        3.45      2.33 o
  -4 -10   1       38.93       43.85      5.28 o
  -3 -10   1        9.27       10.96      2.64 o
  -2 -10   1       10.83       10.57      2.52 o
  -1 -10   1        7.09        7.97      1.87 o
   0 -10   1        2.23        2.73      1.92 o
   1 -10   1        0.22        0.37      2.33 o
   2 -10   1       18.44       19.64      3.05 o
   3 -10   1        0.10        0.70      2.01 o
   4 -10   1       16.07       17.33      3.14 o
  -8  -9   1        3.37        0.62      1.36 o
  -7  -9   1        0.00       -0.22      1.28 o
  -6  -9   1       44.87       39.15      3.52 o
  -5  -9   1        5.01        9.44      2.30 o
  -4  -9   1       38.84       43.33      3.62 o
  -3  -9   1        3.05        1.58      1.37 o
  -2  -9   1        0.45        2.20      1.31 o
  -1  -9   1        7.28        6.03      1.73 o
   0  -9   1        1.43        3.08      1.08 o
   1  -9   1        2.27        3.71      1.19 o
   2  -9   1       20.83       21.28      2.06 o
   3  -9   1       33.88       29.72      3.40 o
   4  -9   1        1.38        1.94      1.65 o
   5  -9   1        2.58        0.10      2.39 o
  -9  -8   1        5.41        5.35      2.49 o
  -8  -8   1        4.72        4.01      1.22 o
  -7  -8   1        1.24        1.84      2.64 o
  -6  -8   1       29.06       35.29      3.08 o
  -5  -8   1       27.61       20.29      2.69 o
  -4  -8   1        6.83        0.15      1.19 o
  -3  -8   1      163.86      172.00      4.54 o
  -2  -8   1       16.04       20.90      1.55 o
  -1  -8   1      160.59      163.29      5.71 o
   0  -8   1       92.65       76.04      2.78 o
   1  -8   1        8.84        9.07      1.15 o
   2  -8   1       10.14       11.98      1.56 o
   3  -8   1        6.68        7.07      1.31 o
   4  -8   1        9.86       13.43      1.58 o
   5  -8   1       55.80       55.01      3.19 o
   6  -8   1        0.03       -0.56      1.23 o
   7  -8   1       18.58       24.64      2.45 o
 -10  -7   1        0.16        1.77      1.86 o
  -9  -7   1        3.54        2.83      1.86 o
  -8  -7   1        5.49        4.93      0.82 o
  -7  -7   1        0.34       -0.05      2.18 o
  -6  -7   1      105.51       98.70      4.97 o
  -5  -7   1       16.94       22.54      1.91 o
  -4  -7   1      655.16      612.85      9.70 o
  -3  -7   1      213.00      235.37      4.49 o
  -2  -7   1       41.68       44.61      1.43 o
  -1  -7   1       69.40       57.35      1.83 o
   0  -7   1        0.41        1.94      0.70 o
   1  -7   1       41.22       38.72      1.69 o
   2  -7   1      158.84      139.63      3.39 o
   3  -7   1      156.13      148.43      3.60 o
   4  -7   1       12.95       13.14      1.52 o
   5  -7   1       21.72       21.62      1.83 o
   6  -7   1        6.15        7.60      1.42 o
   7  -7   1        3.07        3.10      1.50 o
   8  -7   1        0.79       -0.31      2.95 o
 -10  -6   1        3.39        4.80      1.94 o
  -9  -6   1        4.60        3.85      1.64 o
  -8  -6   1        0.39        0.00      1.32 o
  -7  -6   1       36.01       26.43      4.04 o
  -6  -6   1        2.46        1.18      0.86 o
  -5  -6   1      173.30      192.06      6.09 o
  -4  -6   1       30.77       47.07      1.47 o
  -3  -6   1      440.19      388.64      5.58 o
  -2  -6   1       69.31       91.47      1.81 o
  -1  -6   1       32.26       23.64      1.03 o
   0  -6   1       21.45       20.50      0.99 o
   1  -6   1       77.11       79.32      1.85 o
   2  -6   1      143.84      128.00      2.53 o
   3  -6   1        1.09       -0.74      0.74 o
   4  -6   1       15.74       17.42      1.64 o
   5  -6   1      123.36      134.90      3.82 o
   6  -6   1       55.95       58.70      3.36 o
   7  -6   1        2.59        1.86      1.07 o
   8  -6   1        4.27       10.27      4.97 o
 -11  -5   1        9.06        6.17      2.95 o
 -10  -5   1       13.94       13.12      1.98 o
  -9  -5   1        0.96        0.62      1.54 o
  -8  -5   1        6.02        3.63      1.26 o
  -7  -5   1       78.42       75.55      2.11 o
  -6  -5   1        1.13        0.38      0.66 o
  -5  -5   1       67.47       64.16      1.54 o
  -4  -5   1        2.56        7.71      0.66 o
  -3  -5   1     1398.35     1424.26     15.91 o
  -2  -5   1      907.52      956.64     11.92 o
  -1  -5   1       31.17       31.12      0.96 o
   0  -5   1      155.29      135.32      2.39 o
   1  -5   1        4.08        3.31      0.51 o
   2  -5   1        0.10        0.39      0.47 o
   3  -5   1      127.12      126.71      3.16 o
   4  -5   1      778.07      769.86     10.74 o
   5  -5   1       52.69       49.93      1.90 o
   6  -5   1      194.56      194.08      4.61 o
   7  -5   1        4.48        4.96      1.68 o
   8  -5   1       19.52       23.46      2.61 o
   9  -5   1        3.06        0.66      1.86 o
 -11  -4   1       14.62       15.68      2.49 o
 -10  -4   1        8.55        9.92      1.86 o
  -9  -4   1       17.49       12.63      1.49 o
  -8  -4   1      259.35      245.02      5.92 o
  -7  -4   1        1.80        2.27      0.95 o
  -6  -4   1        1.62        0.81      0.38 o
  -5  -4   1      153.65      145.89      3.00 o
  -4  -4   1      214.09      206.88      3.38 o
  -3  -4   1       69.87       74.69      1.32 o
  -2  -4   1     1319.96     1257.51     17.93 o
  -1  -4   1      219.45      175.70      2.32 o
   0  -4   1     3097.59     3251.49     35.07 o
   1  -4   1     1693.48     1770.47     19.50 o
   2  -4   1      162.31      157.81      3.90 o
   3  -4   1       28.93       27.07      0.91 o
   4  -4   1      104.42       84.96      1.97 o
   5  -4   1        2.50        2.60      0.58 o
   6  -4   1        9.41       11.76      1.14 o
   7  -4   1       10.78        6.63      1.64 o
   8  -4   1       40.64       41.50      4.66 o
   9  -4   1        6.24       11.82      2.20 o
  10  -4   1        2.67        5.43      2.08 o
 -11  -3   1        0.01       -0.07      1.42 o
 -10  -3   1       47.02       39.04      3.12 o
  -9  -3   1       24.44       26.48      2.14 o
  -8  -3   1        9.15       10.38      1.26 o
  -7  -3   1       27.45       31.28      1.40 o
  -6  -3   1       96.71       88.87      1.92 o
  -5  -3   1      521.00      581.35      7.77 o
  -4  -3   1      361.34      398.65      5.15 o
  -3  -3   1     1487.84     1493.60     16.37 o
  -2  -3   1     1749.94     1792.60     19.48 o
  -1  -3   1     3317.81     3167.31     27.78 o
   0  -3   1      309.54      272.39      2.78 o
   1  -3   1      213.55      168.92      2.50 o
   2  -3   1       76.21       74.53      1.33 o
   3  -3   1      386.82      457.30      6.53 o
   4  -3   1        0.08        0.00      0.51 o
   5  -3   1        6.59        5.33      0.57 o
   6  -3   1      107.78      121.57      3.47 o
   7  -3   1        0.00        3.34      1.48 o
   8  -3   1       53.19       60.01      2.69 o
   9  -3   1       11.54       14.22      1.98 o
  10  -3   1        3.50        4.48      3.11 o
 -11  -2   1        0.70        1.29      1.42 o
 -10  -2   1       25.63       25.50      2.64 o
  -9  -2   1        6.64        8.94      1.26 o
  -8  -2   1       15.08        7.33      1.19 o
  -7  -2   1      162.85      168.92      3.57 o
  -6  -2   1       38.71       43.69      1.28 o
  -5  -2   1      167.55      182.91      2.85 o
  -4  -2   1       18.51       12.52      0.61 o
  -3  -2   1       11.16        9.36      0.75 o
  -2  -2   1        3.28        7.07      0.31 o
  -1  -2   1     2840.51     2818.86     25.81 o
   0  -2   1     5803.48     5631.59     49.08 o
   1  -2   1     4119.10     4154.74     39.77 o
   2  -2   1      122.86      132.29      1.81 o
   3  -2   1     1823.98     1785.50     24.57 o
   4  -2   1      770.33      875.67     12.36 o
   5  -2   1       10.43       12.85      0.70 o
   6  -2   1        1.32        0.84      0.52 o
   7  -2   1        1.12       -0.73      1.12 o
   8  -2   1       31.51       24.75      2.01 o
   9  -2   1       14.75       15.57      1.55 o
  10  -2   1        0.15        2.49      1.54 o
 -11  -1   1        1.89        2.64      1.54 o
 -10  -1   1        3.61        4.89      1.23 o
  -9  -1   1        0.59       -0.66      0.86 o
  -8  -1   1      616.23      594.45     11.78 o
  -7  -1   1      463.92      457.53      8.93 o
  -6  -1   1       80.53       87.35      1.92 o
  -5  -1   1        1.99        3.44      0.51 o
  -4  -1   1      629.27      633.81      7.56 o
  -3  -1   1      160.87      143.53      1.94 o
  -2  -1   1     1274.49     1212.24     13.18 o
  -1  -1   1       57.21       77.09      0.97 o
   0  -1   1      157.79      191.94      1.91 o
   1  -1   1     9471.82     8759.38     88.70 o
   2  -1   1       16.36       12.72      0.46 o
   3  -1   1       18.14       17.22      0.56 o
   4  -1   1      281.14      402.16      5.89 o
   5  -1   1      195.22      190.42      3.57 o
   6  -1   1      106.25      106.51      2.14 o
   7  -1   1       27.20       34.35      1.66 o
   8  -1   1       93.00       99.80      3.21 o
   9  -1   1       12.07       11.18      1.12 o
  10  -1   1        0.28        1.94      0.93 o
  11  -1   1        5.07        9.06      2.33 o
 -11   0   1        6.37        6.61      2.02 o
 -10   0   1       20.89       21.21      2.20 o
  -9   0   1       20.62       24.21      1.73 o
  -8   0   1       36.27       39.40      1.97 o
  -7   0   1       36.70       36.64      1.36 o
  -6   0   1       16.26       11.25      0.80 o
  -5   0   1        0.02        2.35      0.38 o
  -4   0   1       43.76       61.63      1.20 o
  -3   0   1     1075.98     1112.79     13.99 o
  -2   0   1      953.98      994.19     10.84 o
  -1   0   1      512.57      477.23      7.24 o
   2   0   1      880.13      812.45     18.57 o
   3   0   1      422.85      399.89      6.33 o
   4   0   1      787.81      829.94     11.48 o
   5   0   1        2.15        0.36      0.29 o
   6   0   1       11.80        8.80      0.58 o
   7   0   1      141.83      136.96      2.91 o
   8   0   1       35.25       32.16      2.01 o
   9   0   1       45.75       45.80      2.03 o
  10   0   1       41.42       33.86      1.85 o
  11   0   1        0.50       -0.22      1.42 o
 -11   1   1        3.43        3.26      2.64 o
 -10   1   1       20.40       23.12      2.30 o
  -9   1   1        0.05       -0.56      1.01 o
  -8   1   1       15.68       11.26      1.31 o
  -7   1   1      561.90      539.43      9.36 o
  -6   1   1      239.56      251.83      3.84 o
  -5   1   1       23.74       22.32      1.11 o
  -4   1   1      554.33      501.88      7.36 o
  -3   1   1     1639.08     1757.38     20.27 o
  -2   1   1      660.29      677.90      6.40 o
  -1   1   1     1293.80     1267.85     12.45 o
   0   1   1     6831.46     5719.56     62.13 o
   1   1   1      550.53      639.16      6.64 o
   2   1   1     4114.69     4435.61     61.84 o
   3   1   1      278.81      324.74      4.64 o
   4   1   1      560.52      547.56      7.67 o
   5   1   1       15.58       12.18      0.52 o
   6   1   1      404.60      388.81      5.75 o
   7   1   1      398.70      387.45      6.60 o
   8   1   1       35.01       38.97      1.42 o
   9   1   1       84.06       76.24      2.57 o
  10   1   1        0.67        0.52      0.90 o
  11   1   1        0.06        0.14      1.01 o
 -10   2   1        0.02        0.47      1.54 o
  -9   2   1        0.88        3.51      2.64 o
  -8   2   1        2.17        3.17      0.96 o
  -7   2   1        3.22        2.39      0.95 o
  -6   2   1      256.17      280.58      4.75 o
  -5   2   1        8.76       13.11      0.75 o
  -4   2   1     2212.24     2150.62     24.98 o
  -3   2   1     1080.10     1099.96     10.90 o
  -2   2   1      217.09      221.60      2.79 o
  -1   2   1      156.87      150.76      1.80 o
   0   2   1       40.00       25.71      0.50 o
   1   2   1       14.55       14.14      0.56 o
   2   2   1      165.84      162.89      2.00 o
   3   2   1      592.39      622.85      6.89 o
   4   2   1     1370.29     1452.68     18.31 o
   5   2   1      483.77      524.82      7.53 o
   6   2   1      110.84      119.58      2.17 o
   7   2   1       12.88        9.13      0.78 o
   8   2   1        9.54        7.84      1.12 o
   9   2   1        9.66        9.33      1.83 o
  10   2   1        3.17        0.62      0.90 o
  11   2   1        0.31        0.08      1.01 o
 -10   3   1        3.83        4.48      1.86 o
  -9   3   1       11.80        9.48      1.98 o
  -8   3   1        0.01        0.00      1.32 o
  -7   3   1       18.60       17.04      1.96 o
  -6   3   1      130.56      120.70      3.10 o
  -5   3   1      150.48      174.36      2.81 o
  -4   3   1      276.99      259.78      3.53 o
  -3   3   1      456.74      485.11      6.96 o
  -2   3   1      404.14      447.66      6.21 o
  -1   3   1        2.70        2.92      0.33 o
   0   3   1      275.38      283.25      3.00 o
   1   3   1       21.08        7.89      0.70 o
   2   3   1       81.53       64.26      1.01 o
   3   3   1      319.05      326.20      4.48 o
   4   3   1      177.18      164.29      2.15 o
   5   3   1      301.25      322.45      4.52 o
   6   3   1        0.01        0.24      0.54 o
   7   3   1       81.44       82.57      2.13 o
   8   3   1        6.12        5.89      0.95 o
   9   3   1        0.00       -0.17      0.82 o
  10   3   1       10.18        8.94      1.13 o
  11   3   1        6.31        7.46      1.26 o
 -10   4   1        3.31        3.08      2.08 o
  -9   4   1        7.93        6.06      1.98 o
  -8   4   1       11.62        6.51      1.86 o
  -7   4   1        5.30        4.45      1.64 o
  -6   4   1       18.30       14.18      1.23 o
  -5   4   1        1.76        0.84      0.57 o
  -4   4   1      309.78      302.43      4.77 o
  -3   4   1      269.93      213.18      3.28 o
  -2   4   1      338.94      364.81      4.63 o
  -1   4   1      657.44      633.57      8.63 o
   0   4   1      143.07      176.45      2.52 o
   1   4   1       33.79       28.08      0.73 o
   2   4   1      391.24      451.24      5.21 o
   3   4   1      361.95      360.52      5.15 o
   4   4   1       14.94       11.76      0.58 o
   5   4   1      351.36      363.78      4.85 o
   6   4   1       88.95       84.54      2.05 o
   7   4   1      425.37      395.53      7.31 o
   8   4   1       19.37       22.02      1.55 o
   9   4   1        2.15        1.24      0.95 o
  10   4   1        3.83        5.26      1.18 o
  11   4   1        0.73        0.93      1.32 o
  -9   5   1        4.81        5.10      2.16 o
  -8   5   1        3.94        0.04      1.71 o
  -7   5   1        0.30       -0.36      1.05 o
  -6   5   1      152.47      159.64      4.69 o
  -5   5   1       78.92       78.88      2.67 o
  -4   5   1       99.00       94.07      3.69 o
  -3   5   1     1036.63     1019.39     15.03 o
  -2   5   1       12.87       10.42      0.67 o
  -1   5   1        8.97        9.98      0.80 o
   0   5   1        5.30        1.23      0.46 o
   1   5   1        3.57        4.92      0.72 o
   2   5   1      103.19       95.58      2.03 o
   3   5   1       28.83       31.08      0.93 o
   4   5   1      137.01      130.31      2.29 o
   5   5   1        4.95        3.66      0.51 o
   6   5   1        4.30        4.67      0.69 o
   7   5   1       44.39       48.57      2.33 o
   8   5   1       11.11       11.04      1.65 o
   9   5   1       10.65        6.56      1.31 o
  10   5   1       10.32       10.03      1.76 o
  11   5   1        1.92        0.09      1.49 o
  -8   6   1        1.15       -0.13      2.18 o
  -7   6   1        3.96        4.47      1.46 o
  -6   6   1       67.19       61.42      3.02 o
  -5   6   1       51.26       45.02      2.88 o
  -4   6   1      222.93      226.35      4.75 o
  -3   6   1      113.22      102.16      2.74 o
  -2   6   1        6.04        5.66      0.66 o
  -1   6   1        0.04        0.91      0.53 o
   0   6   1       20.28       18.47      0.96 o
   1   6   1        4.30        4.15      0.53 o
   2   6   1      217.54      227.53      3.62 o
   3   6   1      272.86      281.26      4.37 o
   4   6   1       12.87        9.88      0.93 o
   5   6   1      219.26      217.79      3.71 o
   6   6   1       32.07       32.01      1.29 o
   7   6   1       39.93       45.08      3.88 o
   8   6   1       48.17       49.27      3.84 o
   9   6   1        8.80       11.92      1.86 o
  10   6   1        3.39        2.22      1.64 o
  -8   7   1       12.66       11.21      2.83 o
  -7   7   1        1.64        4.53      1.63 o
  -6   7   1       14.33        9.73      1.53 o
  -5   7   1        0.73        1.08      1.35 o
  -4   7   1       91.03       82.37      2.75 o
  -3   7   1       28.32       28.70      1.64 o
  -2   7   1      146.92      138.35      3.57 o
  -1   7   1      258.47      274.20      4.83 o
   0   7   1       75.52       71.34      2.01 o
   1   7   1       70.61       62.54      1.86 o
   2   7   1      431.13      424.02      6.65 o
   3   7   1      497.18      467.40      7.84 o
   4   7   1      143.15      130.88      2.92 o
   5   7   1      154.44      139.08      4.24 o
   6   7   1        1.98        1.75      1.14 o
   7   7   1       12.79       13.50      1.29 o
   8   7   1       25.18       23.46      2.52 o
   9   7   1        0.30        0.04      1.64 o
  10   7   1        9.10        8.21      2.08 o
  -7   8   1        2.40        3.12      1.78 o
  -6   8   1        1.12        0.91      1.21 o
  -5   8   1        0.37        0.61      1.17 o
  -4   8   1       63.88       53.33      2.38 o
  -3   8   1        0.12       -0.10      1.04 o
  -2   8   1        0.80        1.24      0.87 o
  -1   8   1       98.08       93.73      2.80 o
   0   8   1      124.46      110.90      3.95 o
   1   8   1       76.78       64.75      2.09 o
   2   8   1       42.08       41.12      2.13 o
   3   8   1       14.64       19.48      1.63 o
   4   8   1        5.49        4.68      1.37 o
   5   8   1        0.40        0.62      1.32 o
   6   8   1        1.38        1.21      1.77 o
   7   8   1       13.99       15.41      1.58 o
   8   8   1       12.42       16.00      3.42 o
   9   8   1        6.42        9.00      2.30 o
  -5   9   1        3.38        3.07      1.60 o
  -4   9   1        0.41       -0.30      1.41 o
  -3   9   1        0.99       -0.53      1.13 o
  -2   9   1        8.36        7.54      1.59 o
  -1   9   1        2.08        1.02      1.03 o
   0   9   1       36.26       39.36      2.68 o
   1   9   1        9.80        7.77      1.61 o
   2   9   1       14.60       17.62      1.82 o
   3   9   1       68.63       66.20      3.29 o
   4   9   1        6.40        8.52      1.67 o
   5   9   1       27.94       24.40      2.19 o
   6   9   1       15.43       18.74      1.87 o
   7   9   1        7.72        7.52      1.55 o
   8   9   1       12.48       14.83      1.44 o
   9   9   1        0.68       -1.19      1.86 o
  -4  10   1        0.17       -1.59      1.94 o
  -3  10   1       24.71       25.84      2.86 o
  -2  10   1        2.18        0.54      1.67 o
  -1  10   1        0.06       -0.06      1.72 o
   0  10   1        0.06       -0.21      1.44 o
   1  10   1       22.32       27.08      2.63 o
   2  10   1       28.77       35.43      3.52 o
   3  10   1       90.77      102.91      8.70 o
   4  10   1       10.52       10.97      2.01 o
   5  10   1        0.12        0.88      1.37 o
   6  10   1        9.13        5.52      1.67 o
   7  10   1        3.75        4.40      1.63 o
   8  10   1        0.04       -1.02      1.19 o
  -2  11   1        0.34        0.78      1.92 o
  -1  11   1       22.54       14.97      2.68 o
   0  11   1        2.11        1.24      2.20 o
   1  11   1        7.62        3.34      1.96 o
   2  11   1        0.01        0.59      1.73 o
   3  11   1        4.19       -0.10      1.67 o
   4  11   1        2.13        4.04      2.24 o
   5  11   1       14.73       14.32      3.11 o
   6  11   1        5.46        8.46      4.66 o
  -5 -11   2       16.21       16.47      4.66 o
  -4 -11   2        3.45        6.84      3.73 o
  -3 -11   2        3.60       -0.47      2.16 o
  -2 -11   2        0.08       -0.78      1.98 o
  -1 -11   2        7.28        4.12      2.52 o
   0 -11   2       17.75       22.91      3.50 o
   1 -11   2        9.31       10.77      2.91 o
   2 -11   2        1.24        1.02      2.39 o
  -7 -10   2        2.00        2.89      2.30 o
  -6 -10   2        3.53        2.49      2.20 o
  -5 -10   2       13.94       14.61      4.04 o
  -4 -10   2        1.68        7.15      2.64 o
  -3 -10   2       11.35        9.63      2.64 o
  -2 -10   2        1.47        1.35      1.94 o
  -1 -10   2        0.15        0.37      1.55 o
   0 -10   2        0.02        0.62      1.44 o
   1 -10   2       25.64       20.88      3.05 o
   2 -10   2        2.16        2.76      2.18 o
   3 -10   2        7.07        4.04      2.80 o
   4 -10   2        0.54       -1.94      1.94 o
  -8  -9   2        1.99        2.35      1.42 o
  -7  -9   2        5.21       10.94      2.42 o
  -6  -9   2        0.13        2.95      2.02 o
  -5  -9   2       34.47       38.19      4.66 o
  -4  -9   2       46.49       53.35      3.11 o
  -3  -9   2       51.29       47.01      2.99 o
  -2  -9   2        9.53       12.29      2.09 o
  -1  -9   2        4.33        6.18      1.21 o
   0  -9   2        0.59       -0.09      1.03 o
   1  -9   2       19.02       20.50      1.76 o
   2  -9   2        4.83        5.62      1.53 o
   3  -9   2        0.38       -0.79      1.32 o
   4  -9   2      117.22      130.41      5.01 o
   5  -9   2        0.01       -1.34      1.34 o
  -9  -8   2        8.92        7.46      2.42 o
  -8  -8   2        1.78        2.79      1.32 o
  -7  -8   2        3.11        2.49      1.86 o
  -6  -8   2        2.40        4.72      1.86 o
  -5  -8   2        8.38       10.65      1.74 o
  -4  -8   2      222.36      218.46      7.33 o
  -3  -8   2        8.94        7.54      2.00 o
  -2  -8   2       14.03       21.06      1.42 o
  -1  -8   2       14.24       12.61      1.23 o
   0  -8   2       71.78       64.26      2.25 o
   1  -8   2        4.57        2.66      0.90 o
   2  -8   2       15.72       15.81      1.41 o
   3  -8   2        4.01        4.46      1.19 o
   4  -8   2        0.32       -1.10      1.13 o
   5  -8   2       27.81       27.58      2.16 o
   6  -8   2       44.56       49.23      3.01 o
 -10  -7   2        9.40       10.85      2.30 o
  -9  -7   2        4.03        0.91      4.51 o
  -8  -7   2        7.26        7.23      1.22 o
  -7  -7   2        6.19        2.03      2.18 o
  -6  -7   2        4.97        4.87      1.64 o
  -5  -7   2        0.09       -0.92      1.05 o
  -4  -7   2       29.47       28.50      1.47 o
  -3  -7   2       14.05       12.44      1.12 o
  -2  -7   2      689.81      652.19      8.64 o
  -1  -7   2       38.72       36.28      1.52 o
   0  -7   2       56.45       50.36      2.18 o
   1  -7   2        1.88        2.68      0.78 o
   2  -7   2       44.40       43.34      2.01 o
   3  -7   2       23.65       20.15      1.66 o
   4  -7   2        1.88        2.89      1.16 o
   5  -7   2       30.90       28.92      1.96 o
   6  -7   2       23.94       25.00      1.92 o
   7  -7   2       20.29       22.17      2.06 o
 -10  -6   2       10.26        9.62      2.95 o
  -9  -6   2       16.95       12.99      2.20 o
  -8  -6   2        1.76        2.02      0.81 o
  -7  -6   2       10.25       12.06      1.98 o
  -6  -6   2       55.59       49.80      2.13 o
  -5  -6   2        5.19        5.27      0.82 o
  -4  -6   2      957.36      949.08     12.79 o
  -3  -6   2      466.98      447.29      7.05 o
  -2  -6   2      360.50      323.55      4.39 o
  -1  -6   2       48.36       52.45      1.41 o
   0  -6   2       45.97       40.41      1.65 o
   1  -6   2      268.85      260.61      4.07 o
   2  -6   2       74.57       78.79      2.06 o
   3  -6   2      506.07      483.68      8.08 o
   4  -6   2      141.66      119.40      3.49 o
   5  -6   2       30.39       28.56      1.94 o
   6  -6   2        4.04        5.50      1.23 o
   7  -6   2       57.23       58.71      2.47 o
   8  -6   2        2.69        3.67      1.86 o
 -11  -5   2        2.21        1.40      1.76 o
 -10  -5   2       15.90       11.93      2.08 o
  -9  -5   2        7.80        9.37      1.98 o
  -8  -5   2       27.85       23.14      5.28 o
  -7  -5   2       60.91       63.53      2.08 o
  -6  -5   2       99.39       99.04      2.24 o
  -5  -5   2       23.11       27.88      1.10 o
  -4  -5   2      265.15      287.63      3.74 o
  -3  -5   2       17.69       21.72      0.86 o
  -2  -5   2       18.11       17.71      0.78 o
  -1  -5   2     2039.50     2029.21     22.31 o
   0  -5   2       13.74       20.00      0.80 o
   1  -5   2       46.19       35.32      1.15 o
   2  -5   2       41.87       39.73      1.63 o
   3  -5   2        5.86        3.58      0.78 o
   4  -5   2        4.40        5.12      0.90 o
   5  -5   2      255.16      241.94      4.73 o
   6  -5   2       13.52       12.66      1.39 o
   7  -5   2       15.27       13.00      2.36 o
   8  -5   2        0.48       -0.47      1.54 o
   9  -5   2       28.30       30.42      3.18 o
 -11  -4   2        0.40        1.89      1.64 o
 -10  -4   2        4.26        4.83      1.64 o
  -9  -4   2      123.53      130.39      5.05 o
  -8  -4   2        0.01        3.46      1.31 o
  -7  -4   2       34.55       32.17      2.11 o
  -6  -4   2       78.36       88.76      1.81 o
  -5  -4   2       94.30       91.61      2.25 o
  -4  -4   2       33.22       58.14      1.30 o
  -3  -4   2       13.02       10.55      0.58 o
  -2  -4   2      509.59      526.10      5.90 o
  -1  -4   2       48.66       23.32      0.75 o
   0  -4   2       22.20       25.32      1.25 o
   1  -4   2      623.46      655.70      9.22 o
   2  -4   2     1149.45     1152.73     14.17 o
   3  -4   2      122.51      116.18      1.86 o
   4  -4   2      222.48      219.88      3.43 o
   5  -4   2       40.72       34.46      1.74 o
   6  -4   2       10.72       13.90      1.00 o
   7  -4   2       17.31       15.72      1.67 o
   8  -4   2        0.08       -0.73      1.08 o
   9  -4   2        4.02        4.58      1.72 o
  10  -4   2        9.70       13.47      3.73 o
 -11  -3   2        3.16        2.47      1.64 o
 -10  -3   2        8.98        9.63      1.76 o
  -9  -3   2        9.77       10.66      1.37 o
  -8  -3   2       39.09       36.32      3.43 o
  -7  -3   2       58.47       46.19      2.16 o
  -6  -3   2       38.28       35.42      1.03 o
  -5  -3   2       44.42       42.09      1.10 o
  -4  -3   2       56.93       82.59      1.71 o
  -3  -3   2       11.46       12.40      0.53 o
  -2  -3   2       16.15       15.61      0.72 o
  -1  -3   2       67.57       66.99      1.03 o
   0  -3   2     9614.31     9472.49     82.34 o
   1  -3   2       69.24       93.24      1.63 o
   2  -3   2      134.76       93.24      1.56 o
   3  -3   2       42.32       58.88      1.30 o
   4  -3   2       82.93       73.00      1.59 o
   5  -3   2       10.01       12.04      0.78 o
   6  -3   2        5.17        3.99      0.90 o
   7  -3   2        2.49        2.68      1.14 o
   8  -3   2       27.30       21.29      1.73 o
   9  -3   2        1.51        0.57      2.18 o
  10  -3   2       33.58       43.68      3.18 o
 -11  -2   2        0.05        0.62      1.86 o
 -10  -2   2       10.82        9.19      1.76 o
  -9  -2   2       22.19       20.99      1.67 o
  -8  -2   2       68.92       65.12      2.57 o
  -7  -2   2      181.33      193.55      5.00 o
  -6  -2   2       42.52       31.24      1.25 o
  -5  -2   2      398.84      426.11      5.87 o
  -4  -2   2      409.75      424.12      5.38 o
  -3  -2   2      384.75      398.81      6.53 o
  -2  -2   2        7.42        7.13      0.37 o
  -1  -2   2     2188.22     2326.60     20.47 o
   0  -2   2      143.59      173.02      1.82 o
   1  -2   2       20.68       26.96      0.60 o
   2  -2   2     2225.37     2276.34     24.62 o
   3  -2   2        0.13       -0.30      0.30 o
   4  -2   2       27.28       21.81      0.65 o
   5  -2   2        0.68        1.50      0.44 o
   6  -2   2       13.36       10.64      0.93 o
   7  -2   2       30.13       34.38      1.86 o
   8  -2   2        0.02        0.33      0.95 o
   9  -2   2        0.30       -0.90      0.90 o
  10  -2   2        2.93        1.20      1.42 o
 -11  -1   2        1.72        1.86      1.54 o
 -10  -1   2        1.48        1.40      1.32 o
  -9  -1   2       17.04       14.09      1.49 o
  -8  -1   2       63.29       58.48      2.39 o
  -7  -1   2       38.32       41.29      1.63 o
  -6  -1   2      689.50      692.50      9.28 o
  -5  -1   2      378.06      364.09      5.04 o
  -4  -1   2       75.81       93.71      2.13 o
  -3  -1   2        0.12       -0.19      0.19 o
  -2  -1   2      528.81      665.86      6.63 o
  -1  -1   2     1045.70     1140.71     11.11 o
   0  -1   2      384.63      351.74      3.62 o
   1  -1   2      133.34      121.77      1.33 o
   2  -1   2     1112.73     1104.06     11.32 o
   3  -1   2      735.92      724.57      9.26 o
   4  -1   2     1958.47     2033.33     27.85 o
   5  -1   2      583.61      605.30      9.75 o
   6  -1   2        8.08       12.79      1.17 o
   7  -1   2        5.02        4.93      0.60 o
   8  -1   2       32.81       32.85      1.43 o
   9  -1   2        0.00        0.21      0.90 o
  10  -1   2        7.51        7.11      1.31 o
  11  -1   2       47.04       49.49      3.08 o
 -11   0   2        1.11       -0.47      2.64 o
 -10   0   2       14.23       15.35      2.08 o
  -9   0   2        8.56        8.77      1.37 o
  -8   0   2      199.80      209.91     11.90 o
  -7   0   2       68.83       65.50      2.48 o
  -6   0   2       73.54       70.77      1.58 o
  -5   0   2        1.76        4.39      0.65 o
  -4   0   2        7.52        8.03      0.48 o
  -3   0   2     2014.88     1903.83     23.74 o
  -2   0   2     3580.07     3928.34     35.76 o
  -1   0   2     4062.04     4264.32     40.78 o
   0   0   2     2703.18     2596.01     57.78 o
   1   0   2     4781.14     4744.09     43.13 o
   2   0   2      299.22      314.99      7.47 o
   3   0   2     1268.34     1367.50     30.55 o
   4   0   2        3.56        4.13      0.31 o
   5   0   2      270.35      286.12      4.74 o
   6   0   2      206.28      194.69      3.11 o
   7   0   2      397.38      389.23      6.60 o
   8   0   2       10.40       11.43      0.88 o
   9   0   2       20.01       20.14      1.31 o
  10   0   2        4.98        5.25      1.08 o
  11   0   2        0.32        0.52      1.12 o
 -11   1   2       24.84       25.47      2.74 o
 -10   1   2        2.20        3.65      1.64 o
  -9   1   2       17.51       17.22      2.08 o
  -8   1   2       17.11       18.75      1.81 o
  -7   1   2        0.42       -0.13      0.85 o
  -6   1   2      272.52      273.78      4.64 o
  -5   1   2     1183.29     1235.77     17.43 o
  -4   1   2        0.95        2.02      0.35 o
  -3   1   2      374.01      343.88      3.87 o
  -2   1   2     1163.35     1247.04     11.08 o
  -1   1   2      111.55      100.83      1.10 o
   0   1   2     1060.66     1143.13     10.17 o
   1   1   2      759.33      724.53      6.21 o
   2   1   2      812.35      810.83     18.35 o
   4   1   2      360.78      384.95      8.79 o
   5   1   2      969.62      976.13     13.48 o
   6   1   2       98.86      106.71      2.31 o
   7   1   2       37.69       30.24      1.24 o
   8   1   2        6.56        3.81      0.62 o
   9   1   2        0.83        0.33      1.18 o
  10   1   2       10.93       12.00      1.66 o
  11   1   2        0.36        0.64      0.95 o
 -10   2   2        9.00       12.59      2.20 o
  -9   2   2       14.06       11.97      1.98 o
  -8   2   2       25.23       21.81      2.18 o
  -7   2   2       54.96       53.66      2.39 o
  -6   2   2       11.27       13.42      0.84 o
  -5   2   2        1.51        0.19      0.45 o
  -4   2   2       56.37       60.95      1.36 o
  -3   2   2      895.04      853.17      9.58 o
  -2   2   2      191.77      150.93      2.25 o
  -1   2   2      294.11      275.31      2.84 o
   0   2   2       71.43      107.74      1.28 o
   1   2   2      681.78      701.70      6.60 o
   2   2   2      307.78      285.18      3.09 o
   3   2   2      287.01      330.75      4.03 o
   4   2   2        1.20        0.91      0.28 o
   5   2   2      258.15      276.68      4.36 o
   6   2   2      391.26      399.67      5.86 o
   7   2   2       75.06       72.23      1.78 o
   8   2   2      240.37      238.14      4.35 o
   9   2   2       46.23       42.88      2.49 o
  10   2   2        0.21       -0.09      0.77 o
  11   2   2       12.55       13.42      1.31 o
 -10   3   2        2.66        3.94      2.33 o
  -9   3   2       30.27       23.35      5.28 o
  -8   3   2        0.02       -0.93      1.86 o
  -7   3   2        1.62        1.39      0.87 o
  -6   3   2       61.72       58.98      1.95 o
  -5   3   2        6.74        5.32      0.57 o
  -4   3   2      998.14     1023.61     11.66 o
  -3   3   2        9.12        7.27      0.50 o
  -2   3   2      145.31      113.90      1.94 o
  -1   3   2      322.42      359.51      4.14 o
   0   3   2      133.29      140.63      1.80 o
   1   3   2      425.72      430.49      6.04 o
   2   3   2      248.20      279.34      3.18 o
   3   3   2     1285.04     1487.59     17.23 o
   4   3   2      375.82      374.37      5.07 o
   5   3   2       64.54       81.90      1.67 o
   6   3   2      345.80      350.14      5.34 o
   7   3   2       14.04       16.82      0.93 o
   8   3   2       19.46       15.38      0.93 o
   9   3   2        3.18        2.13      0.82 o
  10   3   2        0.22       -0.38      0.82 o
  11   3   2        2.69        1.86      1.01 o
 -10   4   2        3.12        4.61      2.08 o
  -9   4   2       17.92       25.46      2.96 o
  -8   4   2        0.01        1.97      1.64 o
  -7   4   2       69.36       64.43      3.62 o
  -6   4   2       29.99       28.64      1.45 o
  -5   4   2       55.04       54.52      1.67 o
  -4   4   2       55.11       59.94      1.47 o
  -3   4   2       27.14       29.88      1.05 o
  -2   4   2      266.09      232.14      3.76 o
  -1   4   2      328.50      303.94      4.24 o
   0   4   2       60.90       89.04      1.45 o
   1   4   2       75.67       81.72      1.28 o
   2   4   2      435.93      491.99      5.83 o
   3   4   2       13.23        5.52      0.43 o
   4   4   2       14.03       17.11      0.61 o
   5   4   2      105.40      104.01      2.29 o
   6   4   2       65.04       70.97      1.78 o
   7   4   2       93.55       95.72      2.49 o
   8   4   2      233.92      226.58      5.20 o
   9   4   2       71.72       71.86      2.73 o
  10   4   2        0.10        1.30      1.11 o
  11   4   2        0.06       -0.04      1.01 o
  -9   5   2        7.05        7.74      2.30 o
  -8   5   2        3.99        2.10      1.86 o
  -7   5   2       15.29       15.14      1.62 o
  -6   5   2       13.83       10.27      1.50 o
  -5   5   2       62.38       56.45      3.40 o
  -4   5   2       48.64       42.03      1.99 o
  -3   5   2        0.01       -0.79      0.83 o
  -2   5   2      235.58      247.19      4.18 o
  -1   5   2       52.63       52.98      1.79 o
   0   5   2      794.05      767.33      9.60 o
   1   5   2      309.78      289.30      4.14 o
   2   5   2       28.16       34.86      1.09 o
   3   5   2      392.08      388.89      4.90 o
   4   5   2      161.52      173.68      2.44 o
   5   5   2       11.24       15.38      0.67 o
   6   5   2       46.25       56.88      1.75 o
   7   5   2      263.21      221.49      5.32 o
   8   5   2        0.38       -0.52      0.90 o
   9   5   2        1.98        4.07      1.19 o
  10   5   2        0.38        2.23      1.09 o
  11   5   2        3.21        2.73      1.42 o
  -8   6   2        1.72        0.17      2.64 o
  -7   6   2       32.54       33.38      2.37 o
  -6   6   2       61.75       59.80      3.02 o
  -5   6   2      359.07      341.82      7.13 o
  -4   6   2      163.87      161.90      3.79 o
  -3   6   2        3.35        2.74      0.84 o
  -2   6   2        5.20        3.15      0.60 o
  -1   6   2      101.64      102.14      2.29 o
   0   6   2       11.57       10.02      0.82 o
   1   6   2       41.28       43.83      1.63 o
   2   6   2        3.13        8.60      0.78 o
   3   6   2     1193.12     1236.46     15.49 o
   4   6   2       59.92       51.64      1.34 o
   5   6   2        0.10       -0.09      0.46 o
   6   6   2       72.83       61.92      1.73 o
   7   6   2        3.92        3.21      1.08 o
   8   6   2       36.27       37.92      2.21 o
   9   6   2       25.27       23.90      2.20 o
  10   6   2        1.25        1.10      1.42 o
  -8   7   2        1.10        1.30      2.30 o
  -7   7   2       24.67       24.45      2.33 o
  -6   7   2        5.10        4.95      1.80 o
  -5   7   2       12.43       10.47      1.50 o
  -4   7   2        4.15        4.52      1.10 o
  -3   7   2      198.77      184.21      3.76 o
  -2   7   2       45.89       43.79      1.87 o
  -1   7   2       14.38       14.51      1.03 o
   0   7   2      161.65      143.31      2.94 o
   1   7   2      586.84      529.67      7.77 o
   2   7   2      185.36      169.36      4.45 o
   3   7   2        7.37        3.46      1.42 o
   4   7   2       33.20       27.16      1.48 o
   5   7   2       60.98       56.41      2.27 o
   6   7   2       45.83       48.29      2.19 o
   7   7   2        0.66        2.30      1.42 o
   8   7   2       16.57       19.60      2.95 o
   9   7   2       16.52       12.37      2.20 o
  10   7   2        0.04        2.21      2.18 o
  -7   8   2        4.54        6.31      1.93 o
  -6   8   2        0.05        0.31      1.28 o
  -5   8   2        1.19        1.48      1.26 o
  -4   8   2       75.25       74.44      3.59 o
  -3   8   2       24.03       20.33      1.70 o
  -2   8   2       98.74      101.29      2.73 o
  -1   8   2        7.72        5.28      1.14 o
   0   8   2       57.71       44.81      1.86 o
   1   8   2        7.92        8.38      0.92 o
   2   8   2        4.07        1.00      1.00 o
   3   8   2        6.60        5.41      1.20 o
   4   8   2      181.46      193.95      4.77 o
   5   8   2       23.73       17.82      1.78 o
   6   8   2        1.89        2.25      1.09 o
   7   8   2       15.03       19.96      1.50 o
   8   8   2        1.69        1.83      1.86 o
   9   8   2        0.30        0.93      1.64 o
  -5   9   2       10.19        8.78      2.33 o
  -4   9   2       10.76       11.55      1.75 o
  -3   9   2        4.53        4.06      1.23 o
  -2   9   2       24.92       23.07      1.63 o
  -1   9   2       31.24       32.78      2.24 o
   0   9   2        0.56        0.68      1.37 o
   1   9   2        0.48        1.40      1.23 o
   2   9   2       95.97       81.26      3.14 o
   3   9   2       13.69       10.83      1.51 o
   4   9   2       13.22       14.10      1.58 o
   5   9   2        2.61        3.96      1.85 o
   6   9   2        8.28        6.68      2.75 o
   7   9   2       14.03       16.86      1.77 o
   8   9   2        0.69       -1.51      1.71 o
   9   9   2        0.12       -0.26      1.86 o
  -4  10   2        0.10        0.41      1.94 o
  -3  10   2        4.66        4.69      1.87 o
  -2  10   2       30.22       30.09      2.81 o
  -1  10   2       26.55       35.52      4.15 o
   0  10   2        1.41       -1.30      1.30 o
   1  10   2        0.40       -0.53      1.23 o
   2  10   2       13.99       13.09      2.09 o
   3  10   2        3.29        1.92      2.43 o
   4  10   2        9.09       11.64      1.89 o
   5  10   2       15.05       12.08      1.96 o
   6  10   2        1.96        3.24      1.39 o
   7  10   2        7.95       12.98      1.84 o
   8  10   2        2.87        2.02      1.98 o
  -2  11   2        1.43        2.14      1.93 o
  -1  11   2       10.51       10.98      2.91 o
   0  11   2        0.29       -0.52      1.79 o
   1  11   2       14.90       18.35      4.62 o
   2  11   2        0.43        3.73      1.85 o
   3  11   2       11.91        8.75      2.09 o
   4  11   2        6.71        3.42      2.16 o
   5  11   2        0.01        0.23      2.49 o
   6  11   2        0.00        3.66      2.04 o
  -5 -11   3        1.56        3.73      3.42 o
  -4 -11   3        2.25        2.84      2.52 o
  -3 -11   3        6.90       15.23      5.59 o
  -2 -11   3       20.82       20.97      3.40 o
  -1 -11   3        1.20        4.66      3.11 o
   0 -11   3       18.78       25.43      6.53 o
   1 -11   3        7.99       13.68      3.05 o
  -7 -10   3        0.07       -2.08      2.08 o
  -6 -10   3        2.42        3.11      2.80 o
  -5 -10   3        5.08        1.86      2.80 o
  -4 -10   3      106.26      117.97      6.26 o
  -3 -10   3       37.44       50.68      4.16 o
  -2 -10   3       13.94       13.04      2.74 o
  -1 -10   3       42.22       47.78      3.39 o
   0 -10   3        0.19        2.18      1.71 o
   1 -10   3        0.01        0.00      1.94 o
   2 -10   3        0.68        1.78      2.49 o
   3 -10   3       19.83       20.19      3.14 o
   4 -10   3        0.60        2.60      2.16 o
  -8  -9   3       12.48        7.61      2.64 o
  -7  -9   3        0.50       -0.44      2.18 o
  -6  -9   3        3.48        4.73      2.08 o
  -5  -9   3       13.29       15.34      3.03 o
  -4  -9   3        1.42        0.07      1.49 o
  -3  -9   3       64.31       83.07      4.69 o
  -2  -9   3        1.99        1.24      1.47 o
  -1  -9   3       46.17       43.51      2.96 o
   0  -9   3        0.38        0.65      1.07 o
   1  -9   3       10.33        9.68      1.91 o
   2  -9   3       29.58       31.93      2.46 o
   3  -9   3        1.12        0.89      1.41 o
   4  -9   3        9.28       10.90      2.03 o
   5  -9   3        6.18        4.04      2.24 o
  -9  -8   3        5.26        8.92      3.73 o
  -8  -8   3        9.42        8.26      3.11 o
  -7  -8   3        2.40        2.32      2.80 o
  -6  -8   3       19.88       13.82      2.30 o
  -5  -8   3        1.14        1.38      1.37 o
  -4  -8   3        1.44        4.18      1.49 o
  -3  -8   3      222.11      210.34      5.23 o
  -2  -8   3        6.45        3.17      0.98 o
  -1  -8   3       45.19       39.35      2.08 o
   0  -8   3        9.61        9.39      1.35 o
   1  -8   3        4.05        2.36      0.86 o
   2  -8   3        0.45       -0.76      0.76 o
   3  -8   3        1.05        0.86      1.07 o
   4  -8   3       87.04       89.73      3.45 o
   5  -8   3        6.45        3.86      1.34 o
   6  -8   3        0.09        0.78      1.46 o
 -10  -7   3        0.62        3.11      1.98 o
  -9  -7   3       13.95       16.44      2.64 o
  -8  -7   3       21.24       21.18      2.64 o
  -7  -7   3       10.20       10.29      1.98 o
  -6  -7   3       21.66       18.83      2.49 o
  -5  -7   3       37.88       46.65      2.62 o
  -4  -7   3        0.22        0.71      0.86 o
  -3  -7   3       22.40       17.15      1.64 o
  -2  -7   3        3.32        9.16      0.91 o
  -1  -7   3      537.73      521.58      7.22 o
   0  -7   3      107.86      111.83      2.64 o
   1  -7   3       64.54       43.72      1.83 o
   2  -7   3       73.73       76.34      2.43 o
   3  -7   3        7.75        6.56      1.35 o
   4  -7   3        7.55        6.74      2.02 o
   5  -7   3        2.93        3.82      1.15 o
   6  -7   3        1.38        3.43      1.21 o
   7  -7   3        5.46        4.48      1.45 o
 -10  -6   3        4.02        2.49      1.98 o
  -9  -6   3       19.38       16.08      2.42 o
  -8  -6   3       30.50       32.29      2.95 o
  -7  -6   3        0.73        3.21      1.64 o
  -6  -6   3       53.02       55.08      2.68 o
  -5  -6   3       95.79      109.30      2.80 o
  -4  -6   3      273.25      254.64      5.30 o
  -3  -6   3      131.72      148.83      2.79 o
  -2  -6   3      154.05      153.10      2.59 o
  -1  -6   3      103.09      111.27      2.21 o
   0  -6   3       18.77       17.41      1.04 o
   1  -6   3       35.48       32.33      1.43 o
   2  -6   3      325.98      306.55      5.07 o
   3  -6   3        5.23        5.21      1.16 o
   4  -6   3        9.77       11.67      1.39 o
   5  -6   3        8.05        8.52      1.23 o
   6  -6   3       26.42       28.84      2.74 o
   7  -6   3        0.18        0.23      0.92 o
   8  -6   3        1.50        3.57      1.98 o
 -11  -5   3        3.59        3.75      1.86 o
 -10  -5   3        6.29        6.77      2.33 o
  -9  -5   3        0.78       -1.42      1.42 o
  -8  -5   3        0.78        0.16      1.54 o
  -7  -5   3       11.01       13.14      3.26 o
  -6  -5   3       67.95       66.36      3.45 o
  -5  -5   3       85.03       94.15      2.51 o
  -4  -5   3       63.67       65.84      1.47 o
  -3  -5   3        2.59        0.87      0.45 o
  -2  -5   3        1.13        0.32      0.42 o
  -1  -5   3        1.04        3.30      0.52 o
   0  -5   3      135.69      129.36      2.16 o
   1  -5   3       91.34       88.88      1.91 o
   2  -5   3      914.23      894.08     12.11 o
   3  -5   3     1552.85     1485.58     20.30 o
   4  -5   3       46.44       50.29      1.66 o
   5  -5   3      162.35      167.46      4.08 o
   6  -5   3        0.99        0.57      0.80 o
   7  -5   3       33.60       30.35      2.76 o
   8  -5   3        3.86        4.20      1.76 o
   9  -5   3       12.57       15.31      4.66 o
 -11  -4   3        0.08        1.47      1.64 o
 -10  -4   3        2.54        0.00      1.54 o
  -9  -4   3        2.09        0.31      2.18 o
  -8  -4   3      440.39      451.44     15.42 o
  -7  -4   3       73.66       72.16      3.05 o
  -6  -4   3       58.00       61.28      1.50 o
  -5  -4   3      453.94      446.80      6.79 o
  -4  -4   3       95.47      107.47      2.22 o
  -3  -4   3       23.56       32.57      1.00 o
  -2  -4   3      247.50      208.14      2.74 o
  -1  -4   3     1687.05     1844.14     19.10 o
   0  -4   3        5.67       12.39      0.62 o
   1  -4   3      890.07     1022.14     11.63 o
   2  -4   3      176.43      166.51      2.54 o
   3  -4   3      765.27      743.41     11.75 o
   4  -4   3        3.48        1.37      0.65 o
   5  -4   3      191.20      177.08      3.52 o
   6  -4   3      261.17      246.91      5.58 o
   7  -4   3        0.04       -0.72      0.81 o
   8  -4   3        1.20        0.90      1.19 o
   9  -4   3        0.67       -0.99      1.64 o
 -11  -3   3        0.02       -1.07      2.02 o
 -10  -3   3        0.22        0.84      1.42 o
  -9  -3   3       34.43       35.70      2.74 o
  -8  -3   3        7.67        9.03      1.98 o
  -7  -3   3       23.37       24.32      1.24 o
  -6  -3   3        4.17        6.58      0.56 o
  -5  -3   3       20.08       12.27      0.68 o
  -4  -3   3      386.17      422.61      5.16 o
  -3  -3   3        5.19        9.05      0.49 o
  -2  -3   3      562.02      655.73      7.15 o
  -1  -3   3      179.94      166.78      2.01 o
   0  -3   3        6.33       10.12      0.46 o
   1  -3   3      246.10      295.44      3.73 o
   2  -3   3       27.09       18.34      0.65 o
   3  -3   3      946.27      928.99     12.78 o
   4  -3   3       24.44       18.45      0.82 o
   5  -3   3       57.92       67.55      1.39 o
   6  -3   3        0.63       -0.61      0.65 o
   7  -3   3        3.31        0.95      0.88 o
   8  -3   3        3.03        2.79      0.96 o
   9  -3   3       16.02       12.33      1.98 o
  10  -3   3        0.44        1.24      1.54 o
 -11  -2   3        0.01        1.47      1.49 o
 -10  -2   3        9.19       10.23      2.95 o
  -9  -2   3       12.66       14.89      1.61 o
  -8  -2   3       18.57       20.23      1.59 o
  -7  -2   3      130.72      127.99      5.07 o
  -6  -2   3      197.54      205.54      4.42 o
  -5  -2   3      390.49      422.13      5.48 o
  -4  -2   3      303.40      285.62      3.89 o
  -3  -2   3      116.47      102.58      1.60 o
  -2  -2   3       33.41       36.26      1.05 o
  -1  -2   3     1392.43     1481.49     13.19 o
   0  -2   3     3622.31     3715.30     32.50 o
   1  -2   3     1151.57     1246.75     12.90 o
   2  -2   3      332.67      333.34      3.98 o
   3  -2   3     2349.94     2501.49     31.20 o
   4  -2   3      128.96      134.70      2.14 o
   5  -2   3       27.35       25.07      1.21 o
   6  -2   3      462.14      456.94      7.88 o
   7  -2   3      196.82      185.73      4.54 o
   8  -2   3        8.99       10.84      1.60 o
   9  -2   3       10.98       13.62      3.28 o
  10  -2   3        4.82        6.06      1.54 o
 -11  -1   3        0.14        2.02      1.76 o
 -10  -1   3       14.31        9.94      2.49 o
  -9  -1   3       18.35       19.75      1.73 o
  -8  -1   3        5.35        6.22      1.19 o
  -7  -1   3       70.55       64.11      2.09 o
  -6  -1   3        8.04       10.51      0.80 o
  -5  -1   3      397.34      414.44      5.36 o
  -4  -1   3        3.16        1.94      0.58 o
  -3  -1   3        2.28        1.43      0.30 o
  -2  -1   3     2315.14     2226.62     23.21 o
  -1  -1   3      556.43      597.83      5.73 o
   0  -1   3      452.82      410.21      3.99 o
   1  -1   3      535.32      567.76      5.37 o
   2  -1   3     2636.51     2696.01     25.90 o
   3  -1   3      386.52      373.32      5.00 o
   4  -1   3       46.09       49.71      1.24 o
   5  -1   3      683.29      780.90     12.43 o
   6  -1   3      166.25      178.52      3.38 o
   7  -1   3       13.34       13.67      0.93 o
   8  -1   3       27.96       23.57      1.44 o
   9  -1   3        6.56        6.30      1.08 o
  10  -1   3        0.10       -0.25      1.01 o
  11  -1   3        1.77        0.84      1.13 o
 -11   0   3        1.65        1.74      1.86 o
 -10   0   3        1.72        2.18      1.64 o
  -9   0   3        2.02        3.24      2.33 o
  -8   0   3       96.30       95.20      3.29 o
  -7   0   3        8.42        7.82      1.13 o
  -6   0   3       14.94       18.40      0.96 o
  -5   0   3        0.87        0.93      0.43 o
  -4   0   3       87.89       79.38      1.58 o
  -3   0   3       16.92       19.37      0.58 o
  -2   0   3      303.61      301.37      3.24 o
  -1   0   3     4689.92     4835.42     43.96 o
   0   0   3      289.39      383.92      3.54 o
   1   0   3      704.02      775.70      6.65 o
   2   0   3       22.76       19.54      0.37 o
   3   0   3      762.51      872.72     19.56 o
   4   0   3      379.68      393.75      9.01 o
   5   0   3      156.27      176.00      3.03 o
   6   0   3      111.31      106.71      2.09 o
   7   0   3      106.36      119.56      3.10 o
   8   0   3       79.68       84.83      2.15 o
   9   0   3       33.89       29.85      1.28 o
  10   0   3        4.37        4.62      1.09 o
  11   0   3       20.48       25.39      1.78 o
 -11   1   3        2.46        2.64      1.98 o
 -10   1   3       56.71       64.15      3.74 o
  -9   1   3        9.06       15.27      2.20 o
  -8   1   3        9.59       10.13      2.31 o
  -7   1   3        0.45        1.12      0.82 o
  -6   1   3      142.39      135.52      2.57 o
  -5   1   3        1.21        2.50      0.48 o
  -4   1   3       33.69       21.92      0.77 o
  -3   1   3       19.03       19.69      0.57 o
  -2   1   3     5582.66     5862.56     51.02 o
  -1   1   3    30861.87    26512.96    231.20 o
   0   1   3      323.96      377.86      3.50 o
   1   1   3      467.82      407.27      3.70 o
   2   1   3      368.31      414.46      4.95 o
   6   1   3      266.98      266.25      4.39 o
   7   1   3     1293.29     1244.55     19.27 o
   8   1   3      186.61      177.41      3.34 o
   9   1   3       19.08       19.80      1.08 o
  10   1   3        0.00        0.83      0.72 o
  11   1   3        3.94        4.68      1.39 o
 -10   2   3        1.02        2.01      1.86 o
  -9   2   3       41.71       45.23      3.18 o
  -8   2   3        0.00        1.58      1.71 o
  -7   2   3       34.77       32.40      3.39 o
  -6   2   3       39.53       45.64      1.48 o
  -5   2   3      440.76      445.32      6.45 o
  -4   2   3       15.67       18.57      0.68 o
  -3   2   3       49.79       53.52      1.11 o
  -2   2   3      823.86      895.05     10.09 o
  -1   2   3      920.82      899.46      7.83 o
   0   2   3       49.05       50.91      0.84 o
   1   2   3      292.48      245.95      2.21 o
   2   2   3      824.97     1033.46      9.54 o
   3   2   3      152.59      195.46      2.97 o
   4   2   3        0.97        4.47      0.28 o
   5   2   3        6.89        6.14      0.51 o
   6   2   3      269.11      258.30      4.31 o
   7   2   3       67.95       62.87      1.55 o
   8   2   3       11.50        9.68      0.65 o
   9   2   3       73.65       70.00      2.25 o
  10   2   3       15.65       13.48      1.59 o
  11   2   3        0.32        0.74      1.22 o
 -10   3   3        0.09       -1.76      1.76 o
  -9   3   3        1.74        5.59      1.98 o
  -8   3   3        3.31        1.89      2.02 o
  -7   3   3       51.32       50.56      4.20 o
  -6   3   3       89.41       92.71      2.50 o
  -5   3   3      132.21      138.99      2.36 o
  -4   3   3        6.69        9.94      0.60 o
  -3   3   3      150.31      138.45      2.17 o
  -2   3   3       65.89       67.45      1.51 o
  -1   3   3       76.58       56.21      1.06 o
   0   3   3      241.28      232.42      2.70 o
   1   3   3     3363.19     3304.64     35.42 o
   2   3   3      955.78      928.82     10.30 o
   3   3   3      802.66      912.90     10.68 o
   4   3   3       27.27       20.77      0.65 o
   5   3   3       79.51       82.62      1.78 o
   6   3   3        6.46        7.69      0.56 o
   7   3   3        6.66        5.89      0.94 o
   8   3   3        6.36        6.34      0.73 o
   9   3   3        8.41        8.91      0.90 o
  10   3   3        3.82        2.58      0.82 o
  11   3   3        0.47        0.21      0.90 o
 -10   4   3        0.17        0.42      3.42 o
  -9   4   3       30.58       37.30      3.52 o
  -8   4   3       82.51       97.91      5.59 o
  -7   4   3        1.82        1.55      1.54 o
  -6   4   3       18.42       21.57      1.48 o
  -5   4   3        2.78        1.44      0.72 o
  -4   4   3      277.23      251.54      3.44 o
  -3   4   3       21.51       17.56      0.84 o
  -2   4   3      808.56      829.06     10.30 o
  -1   4   3     1579.40     1704.54     18.79 o
   0   4   3      451.74      445.73      5.41 o
   1   4   3       75.55       80.63      1.73 o
   2   4   3      571.67      565.10      6.24 o
   3   4   3      224.28      296.18      4.85 o
   4   4   3      196.99      182.80      2.54 o
   5   4   3      211.94      219.20      3.70 o
   6   4   3       84.99       75.75      1.75 o
   7   4   3      313.92      308.29      5.55 o
   8   4   3        3.17        5.71      0.95 o
   9   4   3       23.42       21.38      1.52 o
  10   4   3        5.92        7.32      1.08 o
  11   4   3        3.26        2.69      1.08 o
  -9   5   3        0.33       -1.55      1.98 o
  -8   5   3        1.92       -0.54      1.64 o
  -7   5   3       10.34        8.75      1.55 o
  -6   5   3        9.71        9.49      1.55 o
  -5   5   3      125.80      119.13      3.48 o
  -4   5   3      205.97      203.46      4.16 o
  -3   5   3        2.50        1.86      0.60 o
  -2   5   3       33.30       26.21      1.05 o
  -1   5   3      373.44      379.82      4.94 o
   0   5   3      182.23      175.72      2.65 o
   1   5   3      628.75      649.62      7.80 o
   2   5   3      786.41      754.22      9.19 o
   3   5   3       62.82       77.74      1.56 o
   4   5   3       18.79       19.67      0.78 o
   5   5   3       67.72       61.64      1.38 o
   6   5   3       68.75       68.35      2.64 o
   7   5   3       22.55       22.23      1.72 o
   8   5   3        0.09        0.69      1.30 o
   9   5   3       18.18       14.35      1.37 o
  10   5   3       21.16       24.82      1.73 o
  11   5   3        2.26        1.86      1.19 o
  -8   6   3        8.51        8.24      2.42 o
  -7   6   3        5.13        5.36      1.59 o
  -6   6   3       63.47       71.29      3.33 o
  -5   6   3        1.23        1.78      1.70 o
  -4   6   3        7.26        8.34      1.67 o
  -3   6   3       37.15       35.39      1.78 o
  -2   6   3       48.60       48.01      1.54 o
  -1   6   3        0.48        0.29      0.45 o
   0   6   3        1.97        2.14      0.50 o
   1   6   3        1.12        1.06      0.39 o
   2   6   3      221.76      197.45      4.53 o
   3   6   3      148.66      148.07      2.40 o
   4   6   3      221.51      232.42      3.97 o
   5   6   3       87.70       89.02      2.07 o
   6   6   3        5.78        5.43      0.70 o
   7   6   3       70.79       64.07      2.63 o
   8   6   3        0.89       -0.11      1.22 o
   9   6   3        8.04        8.61      1.37 o
  10   6   3        2.21        1.20      1.42 o
  -8   7   3        0.03       -1.26      2.08 o
  -7   7   3       19.04       25.13      4.38 o
  -6   7   3       15.89       19.96      2.29 o
  -5   7   3      130.59      130.28      4.10 o
  -4   7   3      142.44      148.27      5.52 o
  -3   7   3       60.23       54.75      2.37 o
  -2   7   3       13.61       17.80      1.19 o
  -1   7   3        1.64        0.01      0.55 o
   0   7   3       25.07       23.96      1.09 o
   1   7   3       12.25       15.38      1.15 o
   2   7   3       93.71       98.21      2.49 o
   3   7   3     1250.33     1191.53     17.48 o
   4   7   3        7.42        9.14      1.01 o
   5   7   3      209.28      195.98      4.08 o
   6   7   3        4.93        5.65      1.13 o
   7   7   3       18.80       19.84      2.08 o
   8   7   3        0.23        1.20      1.42 o
   9   7   3        2.35        3.44      2.64 o
  10   7   3        0.14        2.51      1.64 o
  -7   8   3        0.56       -1.59      1.59 o
  -6   8   3        4.78        5.39      1.54 o
  -5   8   3       41.82       47.21      2.63 o
  -4   8   3        0.73        1.60      1.15 o
  -3   8   3       75.31       73.48      3.27 o
  -2   8   3       22.36       25.03      1.46 o
  -1   8   3      400.63      386.25      7.01 o
   0   8   3       42.01       47.71      2.15 o
   1   8   3        0.21       -0.18      0.63 o
   2   8   3       23.93       20.53      1.44 o
   3   8   3       39.82       31.38      1.72 o
   4   8   3        0.65        1.46      1.00 o
   5   8   3       71.35       73.85      3.06 o
   6   8   3        8.45       10.71      1.36 o
   7   8   3       28.88       29.77      1.92 o
   8   8   3       44.87       45.02      3.27 o
   9   8   3        0.02       -0.39      1.72 o
  -5   9   3        0.07       -0.24      1.53 o
  -4   9   3        4.88        2.80      1.35 o
  -3   9   3       33.23       41.14      3.04 o
  -2   9   3       28.03       25.95      2.13 o
  -1   9   3        8.97        8.93      1.66 o
   0   9   3       29.71       33.10      2.25 o
   1   9   3       39.71       29.28      2.09 o
   2   9   3        4.66        4.18      1.18 o
   3   9   3        8.39        9.35      1.75 o
   4   9   3        4.03        4.03      1.16 o
   5   9   3       19.51       20.77      2.04 o
   6   9   3        9.79        5.94      1.84 o
   7   9   3        0.03       -0.44      1.13 o
   8   9   3       10.76       14.43      2.64 o
   9   9   3        2.22        1.14      2.33 o
  -4  10   3       13.90       19.84      3.36 o
  -3  10   3        1.61        0.32      3.15 o
  -2  10   3       23.31       21.45      2.68 o
  -1  10   3        4.66        4.04      1.51 o
   0  10   3       37.99       47.52      4.76 o
   1  10   3        1.19        0.92      1.55 o
   2  10   3        4.69        7.04      1.75 o
   3  10   3        9.81       10.08      2.38 o
   4  10   3        0.12       -1.23      1.23 o
   5  10   3        2.81        2.88      1.55 o
   6  10   3        6.47        8.31      1.73 o
   7  10   3        8.41       13.30      2.40 o
   8  10   3        1.21        0.78      1.98 o
  -2  11   3       13.80       11.40      2.61 o
  -1  11   3        0.92        0.51      1.85 o
   0  11   3       11.57       16.27      2.50 o
   1  11   3        7.90       10.26      2.07 o
   2  11   3        4.38        3.41      1.82 o
   3  11   3       10.74        5.79      2.39 o
   4  11   3        1.08       -0.78      1.76 o
   5  11   3        1.43        2.80      1.94 o
   6  11   3        0.62        1.01      2.03 o
  -5 -11   4        8.84       15.23      4.97 o
  -4 -11   4       10.63       14.14      3.08 o
  -3 -11   4        6.89        8.44      2.83 o
  -2 -11   4        2.12        5.44      4.66 o
  -1 -11   4       20.52       23.31      4.66 o
   0 -11   4        4.07        3.05      2.52 o
   1 -11   4        7.74       10.25      4.66 o
  -7 -10   4        8.34        6.84      3.73 o
  -6 -10   4        3.02        0.93      3.11 o
  -5 -10   4        4.29        4.97      3.11 o
  -4 -10   4        3.34        2.97      2.30 o
  -3 -10   4       12.70       19.02      3.05 o
  -2 -10   4       34.07       39.11      3.74 o
  -1 -10   4        0.83        2.57      1.78 o
   0 -10   4       46.20       56.70      4.25 o
   1 -10   4        0.10        2.35      1.94 o
   2 -10   4        0.01       -0.82      1.86 o
   3 -10   4       29.06       36.84      3.88 o
  -8  -9   4        7.20        8.57      2.61 o
  -7  -9   4        7.82        5.69      2.18 o
  -6  -9   4        0.00        2.76      3.11 o
  -5  -9   4        9.48        5.28      1.79 o
  -4  -9   4       25.52       26.92      3.18 o
  -3  -9   4        3.23        4.35      1.98 o
  -2  -9   4       32.67       39.00      2.27 o
  -1  -9   4        8.71        7.81      1.42 o
   0  -9   4       51.45       44.72      2.37 o
   1  -9   4       20.57       21.85      2.32 o
   2  -9   4       29.33       33.00      2.60 o
   3  -9   4       73.67       74.58      3.74 o
   4  -9   4        0.53        0.89      1.45 o
   5  -9   4       14.64       20.69      3.88 o
  -9  -8   4        0.00        0.31      1.98 o
  -8  -8   4        8.25        3.57      2.08 o
  -7  -8   4       30.95       24.85      2.96 o
  -6  -8   4        0.07       -0.27      2.18 o
  -5  -8   4       50.86       57.24      3.04 o
  -4  -8   4        2.66        1.08      1.41 o
  -3  -8   4       21.11       10.37      1.51 o
  -2  -8   4       31.57       30.27      1.71 o
  -1  -8   4       14.46        6.57      1.21 o
   0  -8   4        0.21       -0.22      1.17 o
   1  -8   4       38.89       46.96      2.37 o
   2  -8   4        1.32       -0.79      1.03 o
   3  -8   4        9.53       11.40      2.47 o
   4  -8   4       23.44       32.93      2.28 o
   5  -8   4       30.56       28.20      2.49 o
   6  -8   4        1.49        1.69      1.50 o
 -10  -7   4        5.71        3.42      2.20 o
  -9  -7   4        3.63        2.45      2.08 o
  -8  -7   4        3.38        3.20      1.86 o
  -7  -7   4        9.79       10.41      2.08 o
  -6  -7   4       31.30       36.62      2.96 o
  -5  -7   4        3.30        3.91      1.37 o
  -4  -7   4      162.14      164.88      4.65 o
  -3  -7   4        7.46        8.11      1.07 o
  -2  -7   4       85.56       77.43      2.33 o
  -1  -7   4       35.96       39.78      1.92 o
   0  -7   4      105.44      113.10      2.97 o
   1  -7   4       74.91       67.80      2.32 o
   2  -7   4        1.87        1.10      0.82 o
   3  -7   4      163.03      157.94      4.30 o
   4  -7   4      118.61      107.14      3.47 o
   5  -7   4        1.52        1.17      1.03 o
   6  -7   4       13.96       17.35      1.73 o
   7  -7   4       70.65       78.68      3.27 o
 -10  -6   4        0.14       -0.64      2.64 o
  -9  -6   4        2.81        4.04      1.98 o
  -8  -6   4       10.48       10.12      2.20 o
  -7  -6   4       84.74       96.05      5.59 o
  -6  -6   4       76.68       73.62      3.11 o
  -5  -6   4      573.43      528.09      9.74 o
  -4  -6   4       47.75       59.54      3.34 o
  -3  -6   4        2.64        6.09      0.77 o
  -2  -6   4      356.90      295.65      5.08 o
  -1  -6   4        2.69        2.27      0.60 o
   0  -6   4       14.45       15.14      0.93 o
   1  -6   4      131.67      122.38      3.05 o
   2  -6   4       84.92       85.61      2.50 o
   3  -6   4      807.56      793.34     12.31 o
   4  -6   4       83.31       89.96      2.97 o
   5  -6   4        1.56        0.51      1.04 o
   6  -6   4        8.34        7.44      1.19 o
   7  -6   4        1.60        1.98      1.66 o
   8  -6   4        6.51        7.19      2.49 o
 -10  -5   4        1.56       -1.54      1.54 o
  -9  -5   4        5.97        2.05      1.86 o
  -8  -5   4        1.89        0.95      1.64 o
  -7  -5   4       68.09       68.07      3.74 o
  -6  -5   4        6.68        5.71      1.10 o
  -5  -5   4      150.00      158.24      2.71 o
  -4  -5   4       48.22       53.98      1.52 o
  -3  -5   4        6.02        6.32      0.68 o
  -2  -5   4        2.42        3.22      0.51 o
  -1  -5   4      124.37      116.43      2.23 o
   0  -5   4       34.47       22.91      0.94 o
   1  -5   4       10.13        8.78      0.73 o
   2  -5   4       18.46       20.48      1.05 o
   3  -5   4      305.21      296.01      4.56 o
   4  -5   4      158.97      140.96      3.77 o
   5  -5   4       43.59       44.49      1.92 o
   6  -5   4       55.79       53.52      2.06 o
   7  -5   4        1.42        2.64      1.37 o
   8  -5   4       12.50       17.41      2.52 o
   9  -5   4        1.19        3.46      1.86 o
 -11  -4   4        1.49        2.02      1.76 o
 -10  -4   4        0.29       -1.06      1.64 o
  -9  -4   4        6.12        5.61      1.86 o
  -8  -4   4       21.37       21.03      4.35 o
  -7  -4   4       30.86       24.77      1.79 o
  -6  -4   4       21.01       25.20      1.16 o
  -5  -4   4      122.04      131.94      2.30 o
  -4  -4   4      683.18      656.14      7.41 o
  -3  -4   4       35.11       54.72      1.27 o
  -2  -4   4        0.20       -0.35      0.42 o
  -1  -4   4     1504.78     1525.25     15.96 o
   0  -4   4      179.15      181.02      2.89 o
   1  -4   4      193.70      204.21      2.77 o
   2  -4   4       10.84       14.54      0.76 o
   3  -4   4       93.34       89.14      2.73 o
   4  -4   4     1178.22     1181.98     16.41 o
   5  -4   4      347.18      335.77      5.72 o
   6  -4   4       34.33       30.81      1.77 o
   7  -4   4       32.78       30.59      1.81 o
   8  -4   4        0.48       -0.59      1.13 o
   9  -4   4       22.38       26.84      2.74 o
 -11  -3   4        3.13        3.80      1.86 o
 -10  -3   4       10.24       12.40      2.08 o
  -9  -3   4       68.15       72.27      3.96 o
  -8  -3   4       15.84       16.68      1.73 o
  -7  -3   4        5.67        6.93      0.94 o
  -6  -3   4        8.20        6.22      0.60 o
  -5  -3   4      110.45      119.41      2.38 o
  -4  -3   4      109.14      107.28      1.86 o
  -3  -3   4      122.29      106.83      1.88 o
  -2  -3   4      543.52      527.54      6.29 o
  -1  -3   4     5299.04     5491.29     55.32 o
   0  -3   4     1058.14     1082.50     11.44 o
   1  -3   4      531.23      534.35      6.32 o
   2  -3   4       12.11       17.04      0.76 o
   3  -3   4       51.54       49.83      1.22 o
   4  -3   4        0.90        0.41      0.39 o
   5  -3   4       99.09      106.66      2.10 o
   6  -3   4       62.24       67.64      2.35 o
   7  -3   4      211.94      189.41      4.42 o
   8  -3   4       25.78       24.24      1.54 o
   9  -3   4        0.33        2.84      1.42 o
  10  -3   4        0.99       -0.48      1.64 o
 -11  -2   4        5.83        6.15      2.02 o
 -10  -2   4        1.07        2.02      1.54 o
  -9  -2   4        0.01       -0.62      1.32 o
  -8  -2   4        0.27        0.10      1.08 o
  -7  -2   4       10.42        9.04      0.80 o
  -6  -2   4      144.97      166.38      2.72 o
  -5  -2   4      171.67      180.89      3.11 o
  -4  -2   4       80.92       86.78      2.04 o
  -3  -2   4      266.58      263.11      3.64 o
  -2  -2   4      259.47      264.49      3.20 o
  -1  -2   4      792.81      771.23      7.13 o
   0  -2   4     2135.35     2357.64     22.15 o
   1  -2   4      433.55      461.15      5.11 o
   2  -2   4      291.38      299.45      3.65 o
   3  -2   4     1875.95     2051.58     25.75 o
   4  -2   4      203.18      200.73      3.13 o
   5  -2   4      532.34      510.33      9.02 o
   6  -2   4        8.99        8.29      0.76 o
   7  -2   4        0.14       -0.61      0.71 o
   8  -2   4        2.11       -0.25      0.75 o
   9  -2   4       47.49       49.32      2.71 o
  10  -2   4        9.36        9.85      1.41 o
 -11  -1   4        6.20        6.87      1.98 o
 -10  -1   4        5.97        5.28      1.86 o
  -9  -1   4        1.97        0.86      1.42 o
  -8  -1   4       69.62       72.23      2.93 o
  -7  -1   4       52.45       54.66      2.83 o
  -6  -1   4       38.35       46.69      1.24 o
  -5  -1   4       72.56       73.51      1.97 o
  -4  -1   4      251.14      227.82      3.04 o
  -3  -1   4      401.10      387.60      4.69 o
  -2  -1   4      170.39      190.05      2.51 o
  -1  -1   4      898.20      808.90      7.40 o
   0  -1   4     1909.60     1999.82     18.41 o
   1  -1   4     2139.58     1983.37     19.15 o
   2  -1   4      555.35      472.54      5.36 o
   3  -1   4      292.45      343.40      4.66 o
   4  -1   4       66.21       80.65      1.85 o
   5  -1   4        2.07        2.54      0.44 o
   6  -1   4       78.82       82.03      2.11 o
   7  -1   4        7.31        8.87      1.17 o
   8  -1   4       86.22       84.48      2.84 o
   9  -1   4        0.26        1.12      0.82 o
  10  -1   4       17.64       23.89      1.61 o
  11  -1   4        1.81        2.00      1.29 o
 -11   0   4        0.53        2.38      1.86 o
 -10   0   4       32.68       33.00      2.96 o
  -9   0   4      143.26      143.13      5.60 o
  -8   0   4       68.60       79.36      4.08 o
  -7   0   4        3.89        6.67      1.13 o
  -6   0   4       61.81       65.01      1.64 o
  -5   0   4        6.86        7.20      0.52 o
  -4   0   4       73.25       73.14      1.34 o
  -3   0   4       91.00       85.08      1.40 o
  -2   0   4     3967.15     4305.22     41.20 o
  -1   0   4    32790.25    29651.96    257.94 o
   0   0   4     5117.38     5089.13     44.30 o
   1   0   4      455.99      491.12      4.48 o
   2   0   4        6.40        4.50      0.20 o
   3   0   4      175.85      203.58      2.78 o
   4   0   4       61.04       72.08      2.72 o
   5   0   4        0.00        0.16      0.31 o
   6   0   4       72.30       79.84      2.38 o
   7   0   4      287.98      283.53      5.79 o
   8   0   4        0.56        0.54      0.49 o
   9   0   4       29.10       29.86      1.44 o
  10   0   4       11.04       10.83      1.18 o
  11   0   4        1.40        2.61      1.14 o
 -11   1   4       11.19       12.39      2.52 o
 -10   1   4        1.86       -0.02      1.72 o
  -9   1   4       77.06       82.11      7.46 o
  -8   1   4        0.38        1.40      1.32 o
  -7   1   4        7.60        3.73      1.08 o
  -6   1   4       76.45       74.95      1.74 o
  -5   1   4       25.96       34.84      1.14 o
  -4   1   4        1.13        1.21      0.33 o
  -3   1   4      204.78      197.61      2.80 o
  -2   1   4      509.11      504.45      5.26 o
  -1   1   4     2915.10     2914.56     24.56 o
   0   1   4      399.79      419.54      3.93 o
   1   1   4     1145.14     1140.33      9.36 o
   2   1   4     2141.41     1972.90     19.09 o
   3   1   4      164.33      174.75      3.52 o
   8   1   4      160.10      143.70      3.05 o
   9   1   4        7.31        4.25      0.88 o
  10   1   4        6.23        8.96      2.18 o
  11   1   4        2.76        3.26      1.10 o
 -10   2   4       11.19       18.49      4.82 o
  -9   2   4        3.15        1.14      1.64 o
  -8   2   4       51.21       45.26      3.57 o
  -7   2   4        1.11        3.57      1.21 o
  -6   2   4      409.12      416.70      6.86 o
  -5   2   4      126.25      143.51      3.22 o
  -4   2   4       20.44       19.18      0.77 o
  -3   2   4        6.60        9.47      0.55 o
  -2   2   4      149.26      193.17      2.51 o
  -1   2   4      770.18      808.33      7.14 o
   0   2   4     5423.50     5179.42     51.29 o
   1   2   4     1010.42     1004.81      8.32 o
   2   2   4      183.39      188.29      2.14 o
   3   2   4      618.87      674.32      8.60 o
   4   2   4       15.30       15.73      0.46 o
   5   2   4      430.50      416.04      6.56 o
   6   2   4        0.08       -0.31      0.62 o
   7   2   4      211.43      203.22      3.42 o
   8   2   4       37.20       33.03      1.42 o
   9   2   4       18.75       19.40      1.19 o
  10   2   4       10.14       11.21      1.40 o
  11   2   4       13.54       13.74      1.71 o
 -10   3   4        1.46       -0.95      1.72 o
  -9   3   4       13.22       12.56      2.30 o
  -8   3   4       82.29       95.61      4.62 o
  -7   3   4       48.35       49.55      7.46 o
  -6   3   4       95.93       85.24      2.75 o
  -5   3   4      789.61      802.97     10.20 o
  -4   3   4       94.71       98.45      1.88 o
  -3   3   4      497.96      496.81      6.08 o
  -2   3   4       30.28       40.03      0.95 o
  -1   3   4      459.80      442.24      5.33 o
   0   3   4        9.85       18.27      0.56 o
   1   3   4      112.71      111.11      1.46 o
   2   3   4      131.03      118.55      1.59 o
   3   3   4     4491.02     4790.71     48.19 o
   4   3   4      257.04      300.63      4.70 o
   5   3   4      531.57      472.67      7.09 o
   6   3   4       77.86       81.59      1.64 o
   7   3   4        7.28        5.47      0.62 o
   8   3   4        1.78        2.84      0.53 o
   9   3   4        0.15        0.52      0.72 o
  10   3   4        5.75        3.67      0.77 o
  11   3   4        1.15        0.24      0.97 o
  -9   4   4       12.04       15.88      2.64 o
  -8   4   4        0.90       -1.16      1.64 o
  -7   4   4        3.06        1.95      1.55 o
  -6   4   4        3.71        2.51      0.96 o
  -5   4   4      478.71      477.04      7.16 o
  -4   4   4       68.55       75.54      1.82 o
  -3   4   4        0.84        0.89      0.44 o
  -2   4   4       48.75       42.86      1.24 o
  -1   4   4      839.65      950.80     10.87 o
   0   4   4      288.22      224.66      2.93 o
   1   4   4      341.94      309.31      3.94 o
   2   4   4       79.38      107.71      1.63 o
   3   4   4      158.45      139.21      2.02 o
   4   4   4       22.78       23.83      0.63 o
   5   4   4      177.31      176.34      3.08 o
   6   4   4        9.16       10.99      0.69 o
   7   4   4       35.42       33.60      1.35 o
   8   4   4        0.59       -0.41      0.72 o
   9   4   4        5.61        4.78      1.20 o
  10   4   4       28.43       33.13      1.61 o
  11   4   4       14.17       16.79      1.46 o
  -9   5   4        2.80        0.77      3.11 o
  -8   5   4        0.00       -0.16      1.76 o
  -7   5   4        9.08       14.40      2.42 o
  -6   5   4        0.95       -0.85      1.13 o
  -5   5   4       72.46       68.49      2.67 o
  -4   5   4       20.58       24.52      1.30 o
  -3   5   4      339.21      324.92      4.83 o
  -2   5   4      223.18      245.04      4.05 o
  -1   5   4      174.13      198.02      3.49 o
   0   5   4       22.62       24.72      1.01 o
   1   5   4      148.08      159.58      2.26 o
   2   5   4      126.92      141.04      2.37 o
   3   5   4      241.10      253.82      3.70 o
   4   5   4      715.71      740.70      8.56 o
   5   5   4      372.29      343.17      4.51 o
   6   5   4      519.41      505.07      9.11 o
   7   5   4       20.22       17.05      1.84 o
   8   5   4       20.39       14.14      1.31 o
   9   5   4        1.44        2.40      0.93 o
  10   5   4        4.21        4.80      1.13 o
  11   5   4        0.60        1.14      1.37 o
  -8   6   4        3.52        2.42      2.08 o
  -7   6   4       24.77       29.23      2.42 o
  -6   6   4       25.42       27.52      2.32 o
  -5   6   4      328.73      346.94      7.94 o
  -4   6   4      377.78      395.71      9.24 o
  -3   6   4        2.02        2.29      0.87 o
  -2   6   4      147.43      149.38      3.13 o
  -1   6   4        6.46        6.56      0.75 o
   0   6   4       26.77       21.38      0.92 o
   1   6   4       24.40       16.70      1.05 o
   2   6   4       76.95       81.42      1.86 o
   3   6   4      214.68      196.12      3.02 o
   4   6   4        7.34        7.10      0.67 o
   5   6   4       59.55       55.90      1.87 o
   6   6   4       78.36       78.50      2.24 o
   7   6   4        3.07        0.97      1.01 o
   8   6   4       81.00       68.53      2.73 o
   9   6   4        9.26       13.76      1.49 o
  10   6   4        0.02        1.72      1.42 o
  -7   7   4        0.05        0.20      1.78 o
  -6   7   4        6.02        6.10      2.59 o
  -5   7   4       49.19       57.55      2.81 o
  -4   7   4       19.22       21.00      1.84 o
  -3   7   4       52.89       48.47      2.13 o
  -2   7   4       11.61       12.30      1.10 o
  -1   7   4       19.08       21.33      1.14 o
   0   7   4      142.52      144.99      2.82 o
   1   7   4       30.45       32.27      1.18 o
   2   7   4        5.49        9.67      1.15 o
   3   7   4      142.16      121.45      3.50 o
   4   7   4      242.30      223.43      4.39 o
   5   7   4        0.00       -0.52      0.81 o
   6   7   4       76.65       69.78      2.45 o
   7   7   4       16.56       21.97      2.20 o
   8   7   4       15.91       23.00      2.20 o
   9   7   4       19.72       15.58      2.08 o
  10   7   4        1.20        4.35      1.76 o
  -7   8   4        2.93        1.55      3.42 o
  -6   8   4        0.23       -0.68      1.60 o
  -5   8   4        0.07       -1.27      1.27 o
  -4   8   4       88.92       90.69      3.02 o
  -3   8   4       60.89       64.37      3.95 o
  -2   8   4      127.11      127.84      3.43 o
  -1   8   4      103.50      119.39      3.24 o
   0   8   4       13.72       16.75      1.36 o
   1   8   4      159.24      145.02      3.55 o
   2   8   4       14.54       14.62      1.30 o
   3   8   4      129.66      125.99      3.65 o
   4   8   4       37.53       31.53      1.97 o
   5   8   4       10.94        6.81      1.31 o
   6   8   4       12.79       11.04      1.58 o
   7   8   4       30.85       36.00      2.96 o
   8   8   4        1.77        2.94      1.86 o
   9   8   4       38.22       43.06      4.35 o
  -5   9   4        0.73       -1.94      1.94 o
  -4   9   4        2.17        2.56      1.67 o
  -3   9   4       10.22        9.07      1.87 o
  -2   9   4        0.01        0.42      1.31 o
  -1   9   4      153.18      143.54      4.46 o
   0   9   4       11.16        6.30      2.02 o
   1   9   4       95.89       97.98      3.86 o
   2   9   4        1.27        0.02      1.04 o
   3   9   4        0.06       -1.00      1.00 o
   4   9   4        0.13        0.17      1.13 o
   5   9   4        2.79        3.22      1.23 o
   6   9   4        2.11        2.10      1.32 o
   7   9   4        6.09        7.65      1.27 o
   8   9   4        2.19        1.86      1.98 o
   9   9   4       12.72       14.35      2.61 o
  -4  10   4        0.52        1.24      2.33 o
  -3  10   4       16.40       20.12      3.28 o
  -2  10   4        3.15        3.00      3.05 o
  -1  10   4       25.88       24.08      2.25 o
   0  10   4        1.92        1.92      1.43 o
   1  10   4       30.50       37.23      2.87 o
   2  10   4        4.91        2.82      2.50 o
   3  10   4        5.75        3.52      1.95 o
   4  10   4       12.63       16.43      2.35 o
   5  10   4        4.67        1.16      1.41 o
   6  10   4        2.84        0.34      1.28 o
   7  10   4        0.76        0.09      1.44 o
  -2  11   4        0.48        0.40      1.92 o
  -1  11   4        3.19        2.10      2.33 o
   0  11   4       17.43       19.25      2.57 o
   1  11   4       27.24       29.11      2.93 o
   2  11   4       29.34       35.22      4.05 o
   3  11   4        1.91        0.31      1.98 o
   4  11   4        0.69        4.30      2.16 o
   5  11   4        9.59        8.29      2.30 o
   6  11   4        4.91        4.51      2.82 o
  -4 -11   5        4.58        3.01      3.11 o
  -3 -11   5       15.00       15.63      3.27 o
  -2 -11   5        9.07        4.40      2.61 o
  -1 -11   5       33.78       41.96      5.91 o
   0 -11   5        1.72        2.95      2.64 o
  -6 -10   5        3.65        6.22      3.42 o
  -5 -10   5       21.17       27.66      5.28 o
  -4 -10   5        9.03        5.48      2.39 o
  -3 -10   5        7.54        7.15      2.42 o
  -2 -10   5        6.61        5.62      2.39 o
  -1 -10   5       35.22       43.11      4.59 o
   0 -10   5        1.18        1.48      1.86 o
   1 -10   5        5.58        4.51      2.20 o
   2 -10   5       39.41       50.85      4.33 o
   3 -10   5        3.24        5.11      2.39 o
  -8  -9   5        0.10       -0.27      2.95 o
  -7  -9   5        1.28        0.43      2.08 o
  -6  -9   5       14.26       15.44      2.86 o
  -5  -9   5        1.29        2.49      2.20 o
  -4  -9   5       12.40       14.10      2.64 o
  -3  -9   5        4.38        3.29      2.49 o
  -2  -9   5       24.52       20.90      1.89 o
  -1  -9   5        3.19        5.64      1.44 o
   0  -9   5        2.32        1.08      1.16 o
   1  -9   5       13.78        7.88      1.95 o
   2  -9   5       18.21       18.31      2.11 o
   3  -9   5        2.89        4.80      1.75 o
   4  -9   5        2.54        1.24      1.53 o
   5  -9   5        4.90        3.37      2.49 o
  -9  -8   5        1.55        1.03      2.08 o
  -8  -8   5        0.74        2.81      2.08 o
  -7  -8   5        7.12        5.35      2.08 o
  -6  -8   5       23.65       20.98      2.86 o
  -5  -8   5        1.15        0.62      1.44 o
  -4  -8   5      124.25      135.18      5.42 o
  -3  -8   5       10.82       11.15      1.79 o
  -2  -8   5        0.57        1.59      1.10 o
  -1  -8   5        1.39       -0.27      0.95 o
   0  -8   5       29.63       28.92      1.89 o
   1  -8   5        4.32        2.23      1.00 o
   2  -8   5        6.29        4.68      1.26 o
   3  -8   5       65.80       75.64      3.13 o
   4  -8   5       66.15       68.99      3.03 o
   5  -8   5        0.49        0.77      1.19 o
   6  -8   5        0.12        0.20      1.39 o
  -9  -7   5        0.23       -1.86      1.86 o
  -8  -7   5        2.23        0.69      1.86 o
  -7  -7   5        7.97        8.00      2.95 o
  -6  -7   5        3.08        3.56      1.86 o
  -5  -7   5        0.80        0.61      1.31 o
  -4  -7   5       94.13       98.77      3.30 o
  -3  -7   5        5.14        4.16      1.14 o
  -2  -7   5       29.81       28.32      1.87 o
  -1  -7   5        0.55        1.67      0.77 o
   0  -7   5        0.01       -0.70      0.70 o
   1  -7   5       27.02       26.16      1.51 o
   2  -7   5       64.01       52.53      2.07 o
   3  -7   5       51.46       44.64      2.28 o
   4  -7   5        3.54        4.41      1.26 o
   5  -7   5        6.30        5.19      1.29 o
   6  -7   5        1.18        3.05      1.19 o
   7  -7   5        0.01        0.29      1.86 o
 -10  -6   5        0.99        1.32      2.08 o
  -9  -6   5        0.00       -1.09      1.76 o
  -8  -6   5        1.33       -0.81      1.64 o
  -7  -6   5        5.80        7.18      4.66 o
  -6  -6   5        0.85        0.78      1.13 o
  -5  -6   5      185.64      192.43      4.73 o
  -4  -6   5       57.47       51.10      2.21 o
  -3  -6   5      209.63      230.35      6.32 o
  -2  -6   5       49.27       54.09      1.63 o
  -1  -6   5       44.26       46.19      1.62 o
   0  -6   5       11.83       15.18      1.07 o
   1  -6   5      154.29      133.78      2.88 o
   2  -6   5        0.13       -0.25      1.16 o
   3  -6   5       53.14       52.01      2.27 o
   4  -6   5       11.52       12.93      1.37 o
   5  -6   5      125.19      125.82      3.60 o
   6  -6   5        1.08        0.99      0.96 o
   7  -6   5        9.31       11.00      2.16 o
   8  -6   5       19.33       23.81      4.82 o
 -10  -5   5        6.48        3.07      1.94 o
  -9  -5   5        0.01       -1.54      1.54 o
  -8  -5   5       14.65       12.33      2.20 o
  -7  -5   5       16.64       18.26      2.33 o
  -6  -5   5       75.78       66.53      2.87 o
  -5  -5   5       39.90       41.35      1.74 o
  -4  -5   5      116.56      118.62      2.49 o
  -3  -5   5      421.70      406.60      5.70 o
  -2  -5   5       16.10       16.15      0.83 o
  -1  -5   5        0.08        0.84      0.49 o
   0  -5   5      764.94      757.64      9.05 o
   1  -5   5      224.00      215.64      3.49 o
   2  -5   5       31.81       27.76      1.61 o
   3  -5   5     1019.20      996.06     13.49 o
   4  -5   5       90.39       84.52      2.62 o
   5  -5   5       19.84       19.58      1.38 o
   6  -5   5        2.07        3.12      0.88 o
   7  -5   5       14.53       16.90      1.89 o
   8  -5   5        3.57        0.37      1.64 o
   9  -5   5        8.09        7.22      4.82 o
 -11  -4   5        4.53        6.04      3.26 o
 -10  -4   5        5.44        4.51      1.98 o
  -9  -4   5       51.65       52.30      6.68 o
  -8  -4   5       13.22       21.29      2.42 o
  -7  -4   5        0.06        0.93      1.32 o
  -6  -4   5        5.27        6.37      1.04 o
  -5  -4   5      190.91      196.05      3.28 o
  -4  -4   5        6.12        6.97      0.75 o
  -3  -4   5       85.37       91.02      1.77 o
  -2  -4   5      573.22      605.93      7.29 o
  -1  -4   5      852.03      939.46     10.81 o
   0  -4   5      464.08      489.01      6.01 o
   1  -4   5       16.95       15.66      0.68 o
   2  -4   5      273.33      299.02      4.05 o
   3  -4   5      327.65      320.15      4.61 o
   4  -4   5       17.93       14.85      0.84 o
   5  -4   5        4.12        3.44      0.78 o
   6  -4   5      130.00      117.61      3.36 o
   7  -4   5       11.81       12.88      1.61 o
   8  -4   5       19.55       17.28      1.89 o
   9  -4   5        5.24        3.57      1.76 o
 -11  -3   5       12.36       13.05      2.42 o
 -10  -3   5       26.53       27.80      2.74 o
  -9  -3   5       22.76       24.31      2.64 o
  -8  -3   5       45.65       44.13      3.08 o
  -7  -3   5       15.41       13.78      1.55 o
  -6  -3   5       61.02       59.28      1.75 o
  -5  -3   5      150.46      157.48      2.71 o
  -4  -3   5      409.67      433.28      6.51 o
  -3  -3   5      185.40      168.07      2.40 o
  -2  -3   5      614.35      591.62      7.49 o
  -1  -3   5      219.95      191.79      2.73 o
   0  -3   5      875.59      872.72      9.40 o
   1  -3   5      327.32      394.27      4.90 o
   2  -3   5      147.14      111.37      1.81 o
   3  -3   5        0.23        0.37      0.38 o
   4  -3   5      215.57      220.04      3.53 o
   5  -3   5        4.12        2.40      0.63 o
   6  -3   5       88.83       89.23      3.10 o
   7  -3   5       46.75       50.10      2.06 o
   8  -3   5       26.33       26.99      1.66 o
   9  -3   5        1.35       -0.36      1.42 o
  10  -3   5        1.33        1.82      1.64 o
 -11  -2   5        0.02        1.24      1.76 o
 -10  -2   5       10.42       14.88      2.80 o
  -9  -2   5        0.28       -1.42      1.42 o
  -8  -2   5       77.37       73.82      6.53 o
  -7  -2   5        1.99        1.38      0.72 o
  -6  -2   5        0.35        0.58      0.48 o
  -5  -2   5        0.19        1.41      0.45 o
  -4  -2   5      132.01      124.16      2.03 o
  -3  -2   5       49.00       42.90      1.19 o
  -2  -2   5        4.49        3.26      0.40 o
  -1  -2   5      899.16      958.55      9.19 o
   0  -2   5     3828.77     3770.67     38.25 o
   1  -2   5      128.45      193.54      2.46 o
   2  -2   5       23.02       15.89      0.56 o
   3  -2   5      425.42      390.36      5.42 o
   4  -2   5       86.70       98.94      1.89 o
   5  -2   5       12.56       12.39      0.80 o
   6  -2   5        3.57        3.32      0.64 o
   7  -2   5      170.53      147.17      3.50 o
   8  -2   5        0.35        0.70      0.78 o
   9  -2   5        0.60        0.63      0.88 o
  10  -2   5        2.71        2.67      1.19 o
 -11  -1   5        0.39       -0.16      1.76 o
 -10  -1   5        2.38        0.58      2.95 o
  -9  -1   5       23.79       27.48      2.64 o
  -8  -1   5      260.83      252.46      7.90 o
  -7  -1   5       47.71       53.73      1.78 o
  -6  -1   5        0.05        0.70      0.48 o
  -5  -1   5       63.39       63.53      1.44 o
  -4  -1   5       85.98       79.61      1.52 o
  -3  -1   5      371.36      386.78      5.07 o
  -2  -1   5        2.26       -0.06      0.30 o
  -1  -1   5      645.29      654.55      6.12 o
   0  -1   5      475.44      464.07      4.61 o
   1  -1   5      299.30      344.28      3.88 o
   2  -1   5       58.31       51.79      0.92 o
   3  -1   5      555.69      686.21      8.92 o
   4  -1   5      147.06      164.42      2.81 o
   5  -1   5       73.57       69.49      2.10 o
   6  -1   5       21.56       19.86      1.21 o
   7  -1   5      112.74      107.42      2.31 o
   8  -1   5        3.09        2.88      0.68 o
   9  -1   5        5.38        4.80      0.90 o
  10  -1   5        5.77        7.87      1.19 o
  11  -1   5        2.56        0.62      1.71 o
 -11   0   5        1.82        4.82      2.02 o
 -10   0   5        7.84        8.36      2.08 o
  -9   0   5       35.41       24.83      2.64 o
  -8   0   5        4.02        6.22      1.76 o
  -7   0   5      279.24      260.18      5.44 o
  -6   0   5        3.44        1.57      0.58 o
  -5   0   5       16.58       21.10      0.88 o
  -4   0   5       55.18       43.79      1.07 o
  -3   0   5       71.86       69.62      1.41 o
  -2   0   5       74.31       88.40      1.39 o
  -1   0   5     8978.51     9464.60     82.12 o
   0   0   5     1401.38     1497.87     13.91 o
   1   0   5     5052.18     4669.83     42.56 o
   2   0   5      653.64      706.81      7.39 o
   3   0   5      767.48      753.01     10.61 o
   4   0   5      536.17      503.85      7.27 o
   5   0   5      735.25      699.71      9.96 o
   6   0   5        1.64        1.66      0.45 o
   7   0   5       26.11       21.71      0.81 o
   8   0   5        2.50        2.43      0.60 o
   9   0   5       33.38       33.84      1.31 o
  10   0   5        9.08        7.82      1.04 o
  11   0   5        7.63       10.39      1.71 o
 -10   1   5        2.86        3.52      1.94 o
  -9   1   5       10.80       12.79      2.16 o
  -8   1   5       40.15       40.33      3.11 o
  -7   1   5       86.86       97.72      3.40 o
  -6   1   5        4.03        3.22      0.68 o
  -5   1   5      271.31      258.65      3.65 o
  -4   1   5      808.17      824.66      8.97 o
  -3   1   5     2044.67     2191.29     25.55 o
  -2   1   5       76.75       83.91      1.30 o
  -1   1   5     5404.65     5703.05     47.71 o
   0   1   5     2001.03     1989.36     16.87 o
   1   1   5       80.05       85.22      1.03 o
   2   1   5      143.61      151.07      1.69 o
   3   1   5       67.10       56.86      1.00 o
   4   1   5      347.79      371.34      7.03 o
   5   1   5      198.07      166.90      7.46 o
   6   1   5     1330.11     1232.30     40.09 o
   9   1   5        2.21        3.43      0.86 o
  10   1   5        1.36        1.04      1.11 o
 -10   2   5        3.42        0.17      2.33 o
  -9   2   5       10.44        9.38      2.16 o
  -8   2   5        0.02       -0.78      1.32 o
  -7   2   5       50.59       46.25      2.96 o
  -6   2   5      201.94      201.12      4.05 o
  -5   2   5      995.60      973.09     13.13 o
  -4   2   5      363.96      356.28      4.34 o
  -3   2   5       86.63       96.11      1.71 o
  -2   2   5      918.02      989.39     10.52 o
  -1   2   5      560.71      625.75      5.66 o
   0   2   5     1110.41     1123.50     10.11 o
   1   2   5       30.14       34.73      0.75 o
   2   2   5      916.24      890.26      8.73 o
   3   2   5     1659.30     1706.21     19.81 o
   4   2   5      308.11      307.62      4.14 o
   5   2   5        5.74        4.99      0.66 o
  10   2   5        5.87        7.77      2.80 o
 -10   3   5        2.40        1.95      3.42 o
  -9   3   5       17.29        9.63      2.42 o
  -8   3   5        1.97        1.40      1.54 o
  -7   3   5       37.16       42.11      3.08 o
  -6   3   5      184.23      197.11      5.43 o
  -5   3   5      118.73      128.23      2.58 o
  -4   3   5      615.04      607.12      8.54 o
  -3   3   5       27.27       22.91      0.95 o
  -2   3   5      611.29      591.54      6.66 o
  -1   3   5      141.08      143.84      2.06 o
   0   3   5       44.19       33.88      0.85 o
   1   3   5      194.97      174.21      2.03 o
   2   3   5      202.06      243.51      2.86 o
   3   3   5        1.50        1.24      0.26 o
   4   3   5      999.41     1040.39     13.23 o
   5   3   5      171.56      188.96      2.85 o
   6   3   5      424.38      440.23      6.42 o
   7   3   5      500.54      450.59      7.65 o
   8   3   5        5.83        5.95      0.57 o
   9   3   5        6.90        7.62      0.88 o
  10   3   5       19.89       19.45      1.24 o
  11   3   5        6.65        9.01      3.42 o
  -9   4   5        1.55        0.49      2.18 o
  -8   4   5       34.50       30.35      6.53 o
  -7   4   5       19.34       17.25      2.42 o
  -6   4   5        4.16        3.98      1.16 o
  -5   4   5      171.48      173.81      3.83 o
  -4   4   5      640.15      644.96      9.19 o
  -3   4   5        2.12        6.11      0.64 o
  -2   4   5       80.07       61.86      1.52 o
  -1   4   5      526.34      534.63      6.98 o
   0   4   5      165.78      193.69      2.80 o
   1   4   5      138.91      160.31      2.08 o
   2   4   5     1328.06     1434.16     14.92 o
   3   4   5      429.59      448.58      4.99 o
   4   4   5        5.28        4.56      0.41 o
   5   4   5        6.85        8.97      0.58 o
   6   4   5       12.28        6.87      0.66 o
   7   4   5       24.25       26.54      1.26 o
   8   4   5       23.42       22.54      1.09 o
   9   4   5        7.56        6.45      0.90 o
  10   4   5        3.27        4.89      1.23 o
  11   4   5        0.17        0.00      0.88 o
  -9   5   5        2.73        6.45      2.52 o
  -8   5   5       16.58        9.99      7.77 o
  -7   5   5       14.23       18.48      2.64 o
  -6   5   5       16.49       17.37      1.92 o
  -5   5   5        6.16        1.46      1.10 o
  -4   5   5      175.92      173.00      3.50 o
  -3   5   5        9.64       15.29      0.99 o
  -2   5   5        2.97        8.48      0.90 o
  -1   5   5        0.72        0.94      0.52 o
   0   5   5       29.15       22.87      0.90 o
   1   5   5       10.96        5.11      0.48 o
   2   5   5      114.20      127.36      2.01 o
   3   5   5       31.17       29.80      1.04 o
   4   5   5       19.41       17.95      0.72 o
   5   5   5       39.68       32.19      0.99 o
   6   5   5      164.57      136.73      2.83 o
   7   5   5      222.60      247.25      5.38 o
   8   5   5        4.65        6.52      0.91 o
   9   5   5       36.11       32.50      2.02 o
  10   5   5        2.57        3.61      1.01 o
  11   5   5        1.04        1.52      1.01 o
  -8   6   5        3.18        3.63      2.30 o
  -7   6   5       11.06        8.25      1.78 o
  -6   6   5        0.34       -1.37      1.37 o
  -5   6   5      121.43      117.10      3.79 o
  -4   6   5        7.71        5.65      1.02 o
  -3   6   5      383.63      381.26      6.83 o
  -2   6   5        1.81        0.91      0.69 o
  -1   6   5      126.68      123.42      2.70 o
   0   6   5      155.02      153.32      2.65 o
   1   6   5      409.30      415.07      5.85 o
   2   6   5       89.22       73.88      1.79 o
   3   6   5      170.24      175.87      2.78 o
   4   6   5       21.54       24.94      1.28 o
   5   6   5        9.49        9.33      0.68 o
   6   6   5       22.51       17.73      1.49 o
   7   6   5       32.51       33.77      1.91 o
   8   6   5       42.71       51.57      3.52 o
   9   6   5       11.39       11.89      1.41 o
  10   6   5        8.11        7.34      1.28 o
  -7   7   5       28.65       30.73      2.78 o
  -6   7   5        5.56        2.90      1.59 o
  -5   7   5       39.04       35.81      2.39 o
  -4   7   5        6.92        2.46      1.57 o
  -3   7   5        0.87       -0.07      0.90 o
  -2   7   5        4.23        3.09      0.96 o
  -1   7   5        0.08       -0.47      0.54 o
   0   7   5       63.90       59.96      1.58 o
   1   7   5      411.51      390.92      6.86 o
   2   7   5      745.60      713.62     11.17 o
   3   7   5       45.95       32.51      1.76 o
   4   7   5       18.03       19.14      1.27 o
   5   7   5        0.88       -0.05      0.69 o
   6   7   5       12.00       15.92      1.34 o
   7   7   5        4.21        2.22      1.42 o
   8   7   5        5.92        6.79      1.64 o
   9   7   5        6.41        8.58      1.86 o
  10   7   5       65.40       79.11     11.81 o
  -6   8   5        7.96        9.35      2.64 o
  -5   8   5       31.19       33.82      3.73 o
  -4   8   5        1.23       -0.64      1.37 o
  -3   8   5        3.62        4.88      1.11 o
  -2   8   5       97.87      105.15      3.25 o
  -1   8   5      145.33      130.60      3.38 o
   0   8   5      183.83      191.91      3.52 o
   1   8   5        4.09        3.32      1.02 o
   2   8   5      168.00      175.96      4.03 o
   3   8   5        4.10        2.81      1.23 o
   4   8   5       31.85       31.73      3.87 o
   5   8   5       23.63       22.34      1.91 o
   6   8   5        2.89        3.26      1.14 o
   7   8   5       11.31       14.19      2.18 o
   8   8   5       19.24       23.35      5.28 o
   9   8   5        2.09        3.73      1.98 o
  -5   9   5        5.18        8.39      2.61 o
  -4   9   5       11.19        8.99      2.09 o
  -3   9   5       29.49       27.90      2.73 o
  -2   9   5        0.31        2.17      1.43 o
  -1   9   5        8.67        7.56      1.59 o
   0   9   5       39.30       37.98      2.32 o
   1   9   5        0.63       -0.76      1.21 o
   2   9   5       47.20       51.52      3.19 o
   3   9   5       22.20       17.15      1.70 o
   4   9   5       11.32       11.02      1.72 o
   5   9   5       16.64       20.33      2.24 o
   6   9   5       34.13       36.78      2.22 o
   7   9   5        2.35        2.80      1.10 o
   8   9   5        0.58       -0.31      1.64 o
  -4  10   5        6.07        7.41      2.24 o
  -3  10   5        4.66        6.46      2.09 o
  -2  10   5        3.13       -0.24      1.69 o
  -1  10   5       29.25       27.70      3.10 o
   0  10   5        2.54        0.65      1.39 o
   1  10   5        0.23       -0.33      1.49 o
   2  10   5       48.32       44.72      3.04 o
   3  10   5       22.15       28.30      2.20 o
   4  10   5        2.09       -0.31      1.36 o
   5  10   5        4.86        8.69      1.83 o
   6  10   5       12.12       11.90      1.81 o
   7  10   5        1.00       -0.84      1.19 o
  -2  11   5        1.17       -0.85      1.83 o
  -1  11   5        0.69        0.50      2.49 o
   0  11   5        0.79        2.41      1.91 o
   1  11   5        7.50        5.08      1.97 o
   2  11   5        5.32        5.03      2.01 o
   3  11   5        0.02        3.22      2.18 o
   4  11   5        0.14       -0.10      2.33 o
   5  11   5        8.79        5.71      1.87 o
   6  11   5        6.68        9.29      2.06 o
  -3 -11   6        5.11        5.78      2.74 o
  -2 -11   6        0.40        4.04      3.42 o
  -1 -11   6        9.98       17.09      4.66 o
   0 -11   6       17.87       27.35      5.59 o
  -6 -10   6        0.06       -1.24      3.11 o
  -5 -10   6        0.00       -2.18      3.11 o
  -4 -10   6        0.85        0.78      2.20 o
  -3 -10   6       19.45       13.97      2.95 o
  -2 -10   6        4.33        2.95      2.20 o
  -1 -10   6        7.90        4.75      2.39 o
   0 -10   6        6.66        5.24      4.51 o
   1 -10   6       30.64       33.38      3.58 o
   2 -10   6        2.68       -0.16      2.20 o
   3 -10   6        1.63       -0.03      2.08 o
  -7  -9   6        0.77        3.73      3.42 o
  -6  -9   6        6.91       10.26      3.73 o
  -5  -9   6       56.07       72.59      4.82 o
  -4  -9   6        1.68       -0.64      2.95 o
  -3  -9   6       33.80       29.72      3.27 o
  -2  -9   6       14.41       13.69      1.88 o
  -1  -9   6        3.23        0.99      1.21 o
   0  -9   6        0.00        1.04      1.71 o
   1  -9   6       24.12       22.18      2.30 o
   2  -9   6        5.03        4.34      2.19 o
   3  -9   6       28.29       22.71      2.48 o
   4  -9   6       22.76       22.08      2.98 o
  -8  -8   6        0.33       -1.98      1.98 o
  -7  -8   6        3.48        2.11      2.08 o
  -6  -8   6        0.07       -1.72      1.86 o
  -5  -8   6       31.00       39.73      2.87 o
  -4  -8   6        3.10        7.29      1.73 o
  -3  -8   6        0.02        1.04      1.44 o
  -2  -8   6      153.45      153.75      5.56 o
  -1  -8   6       23.92       17.79      1.88 o
   0  -8   6        6.26        4.66      1.16 o
   1  -8   6        0.17       -0.21      1.17 o
   2  -8   6       38.47       40.78      2.32 o
   3  -8   6       10.52       13.31      1.76 o
   4  -8   6        3.32        0.48      1.13 o
   5  -8   6        0.83        3.04      1.49 o
   6  -8   6        2.05        1.58      1.42 o
  -9  -7   6        1.09       -0.51      2.08 o
  -8  -7   6        1.02       -1.15      1.86 o
  -7  -7   6        4.06        3.66      1.86 o
  -6  -7   6        6.61        8.80      1.67 o
  -5  -7   6        2.47        0.62      1.31 o
  -4  -7   6        2.42        3.38      1.23 o
  -3  -7   6       69.93       67.10      2.92 o
  -2  -7   6       20.86       21.14      1.45 o
  -1  -7   6        0.02        0.43      0.82 o
   0  -7   6        1.56        0.71      0.79 o
   1  -7   6        4.63        3.14      0.91 o
   2  -7   6       88.94       70.92      2.74 o
   3  -7   6        1.25        2.46      1.15 o
   4  -7   6       91.17       90.54      3.28 o
   5  -7   6        0.41       -0.88      1.04 o
   6  -7   6       32.26       35.17      2.29 o
   7  -7   6       10.11       11.67      2.64 o
 -10  -6   6       11.08        8.23      2.52 o
  -9  -6   6        1.83        1.33      1.86 o
  -8  -6   6        0.75       -1.02      1.64 o
  -7  -6   6       33.27       31.81      6.37 o
  -6  -6   6        0.59        1.93      1.48 o
  -5  -6   6      108.54      109.44      3.58 o
  -4  -6   6      106.90      108.60      3.29 o
  -3  -6   6       19.26       18.00      1.54 o
  -2  -6   6      216.45      221.47      4.10 o
  -1  -6   6      239.44      253.57      4.45 o
   0  -6   6      172.46      174.76      3.48 o
   1  -6   6        1.74        1.83      0.80 o
   2  -6   6      172.78      187.34      4.02 o
   3  -6   6       30.00       26.70      1.77 o
   4  -6   6        0.14       -0.84      0.84 o
   5  -6   6       25.07       30.97      1.97 o
   6  -6   6       29.62       31.70      2.51 o
   7  -6   6       11.81       10.64      2.30 o
   8  -6   6       13.51       18.00      2.74 o
 -10  -5   6        8.27       10.23      2.30 o
  -9  -5   6        3.20        2.72      3.88 o
  -8  -5   6       59.58       53.86      3.74 o
  -7  -5   6       13.32       16.19      5.59 o
  -6  -5   6        7.95       10.96      1.55 o
  -5  -5   6      173.71      177.50      4.38 o
  -4  -5   6        1.01        1.11      0.71 o
  -3  -5   6       58.70       55.51      1.80 o
  -2  -5   6       18.13       15.66      0.92 o
  -1  -5   6      119.55      125.37      2.41 o
   0  -5   6       22.05       17.25      1.33 o
   1  -5   6       79.67       93.22      2.04 o
   2  -5   6        0.33        2.21      0.71 o
   3  -5   6        4.46        6.50      0.88 o
   4  -5   6      380.49      372.39      6.49 o
   5  -5   6        3.51        4.95      0.96 o
   6  -5   6        0.14       -0.08      0.68 o
   7  -5   6        1.49        2.42      1.60 o
   8  -5   6        8.36       12.09      2.30 o
 -10  -4   6        2.52        3.38      4.51 o
  -9  -4   6        2.26        2.87      1.86 o
  -8  -4   6       13.35       13.11      2.16 o
  -7  -4   6       52.51       56.51      4.20 o
  -6  -4   6        0.75       -0.31      1.08 o
  -5  -4   6        1.49        1.97      0.71 o
  -4  -4   6      228.64      243.74      3.82 o
  -3  -4   6       94.35       98.49      2.08 o
  -2  -4   6        0.32        0.28      0.47 o
  -1  -4   6        4.33        9.08      0.64 o
   0  -4   6       65.90       65.72      1.47 o
   1  -4   6     1659.86     1654.81     19.73 o
   2  -4   6       43.46       34.64      1.38 o
   3  -4   6      807.42      856.46     10.77 o
   4  -4   6       87.81       63.86      2.12 o
   5  -4   6       84.14       76.51      2.15 o
   6  -4   6       26.34       27.10      1.66 o
   7  -4   6        1.44        1.55      1.08 o
   8  -4   6        6.30        4.76      1.37 o
   9  -4   6       15.92       16.86      2.30 o
 -11  -3   6        5.82        7.77      3.57 o
 -10  -3   6       16.30       16.19      2.42 o
  -9  -3   6       97.76      101.90      6.37 o
  -8  -3   6        0.47        3.09      1.64 o
  -7  -3   6      207.22      196.33      6.70 o
  -6  -3   6       12.08       11.03      1.08 o
  -5  -3   6        4.53        3.17      0.61 o
  -4  -3   6      119.52      132.41      2.60 o
  -3  -3   6        5.76        5.22      0.58 o
  -2  -3   6       26.34       33.17      1.24 o
  -1  -3   6     1445.27     1518.31     16.86 o
   0  -3   6     2328.70     2538.59     27.71 o
   1  -3   6      639.09      651.79      7.70 o
   2  -3   6       41.92       45.02      1.05 o
   3  -3   6        5.20        7.11      0.62 o
   4  -3   6      416.07      401.18      5.81 o
   5  -3   6        3.75        2.99      0.72 o
   6  -3   6        0.02        0.80      0.78 o
   7  -3   6        0.95        1.55      0.87 o
   8  -3   6        0.14        0.65      0.93 o
   9  -3   6       12.78       13.83      1.98 o
  10  -3   6        6.03        4.51      1.76 o
 -11  -2   6        0.52        2.39      1.86 o
 -10  -2   6        1.66       -0.97      1.64 o
  -9  -2   6        4.63        4.08      2.02 o
  -8  -2   6        0.61        0.62      1.86 o
  -7  -2   6       27.60       26.42      2.74 o
  -6  -2   6      140.33      133.01      3.95 o
  -5  -2   6       87.38       86.54      1.91 o
  -4  -2   6       12.92       11.34      0.82 o
  -3  -2   6      193.51      205.44      3.99 o
  -2  -2   6      148.66      145.45      2.25 o
  -1  -2   6       61.24       70.56      1.42 o
   0  -2   6      234.88      255.27      3.17 o
   1  -2   6      363.29      292.88      3.52 o
   2  -2   6      277.62      281.81      3.62 o
   3  -2   6       29.26       19.45      0.98 o
   4  -2   6      429.38      407.00      5.78 o
   5  -2   6       12.99       14.11      1.39 o
   6  -2   6       61.53       66.28      1.85 o
   7  -2   6        3.59        4.01      0.81 o
   8  -2   6       21.06       21.36      1.34 o
   9  -2   6        2.36        1.29      0.93 o
  10  -2   6        1.13       -0.62      1.08 o
 -11  -1   6        0.72        1.70      1.86 o
 -10  -1   6       15.73       14.76      2.42 o
  -9  -1   6        8.66        3.73      2.49 o
  -8  -1   6        2.24        4.95      1.64 o
  -7  -1   6      138.99      152.26      3.84 o
  -6  -1   6      513.19      510.93     12.46 o
  -5  -1   6        0.06       -0.45      0.45 o
  -4  -1   6      121.39      134.25      2.84 o
  -3  -1   6      131.07      135.37      2.14 o
  -2  -1   6      887.40      924.47      9.36 o
  -1  -1   6       17.09       26.10      1.02 o
   0  -1   6      863.10      871.78      9.86 o
   1  -1   6       48.10       40.36      0.83 o
   2  -1   6     2012.29     2063.33     22.33 o
   3  -1   6      211.33      225.06      3.33 o
   4  -1   6       77.50       64.97      1.45 o
   5  -1   6      450.95      435.04      6.60 o
   6  -1   6       14.06       20.34      0.88 o
   7  -1   6      182.55      165.89      3.13 o
   8  -1   6        3.90        1.91      0.68 o
   9  -1   6        3.64        4.37      0.90 o
  10  -1   6       25.52       29.34      1.57 o
 -10   0   6        0.01       -1.45      3.11 o
  -9   0   6        1.98        2.33      1.76 o
  -8   0   6       76.83       76.87      4.06 o
  -7   0   6       47.52       54.10      2.29 o
  -6   0   6      229.26      230.89      4.03 o
  -5   0   6       22.53       20.64      1.44 o
  -4   0   6      227.73      207.55      3.46 o
  -3   0   6        1.33       -0.34      0.34 o
  -2   0   6      821.24      896.78      9.57 o
  -1   0   6      390.01      461.32      4.49 o
   0   0   6      185.70      168.31      2.15 o
   1   0   6      441.84      454.12      4.98 o
   2   0   6      282.18      282.65      3.40 o
   3   0   6       25.48       20.42      0.72 o
   4   0   6      801.53      873.60     12.33 o
   5   0   6      512.41      491.60      7.17 o
   6   0   6      215.51      209.81      3.37 o
   7   0   6       14.17        8.02      0.60 o
   8   0   6        1.47        2.40      0.56 o
   9   0   6        2.51        1.76      0.82 o
  10   0   6       15.67       18.33      1.32 o
  11   0   6        0.15       -0.16      0.88 o
 -10   1   6        0.02       -0.70      1.64 o
  -9   1   6        8.55        8.67      2.08 o
  -8   1   6       15.96       18.49      2.30 o
  -7   1   6       32.17       31.67      2.64 o
  -6   1   6       71.19       80.11      2.33 o
  -5   1   6      248.09      222.34      3.57 o
  -4   1   6      533.02      527.73      7.92 o
  -3   1   6       73.37       87.83      2.53 o
  -2   1   6     1775.90     1983.70     20.41 o
  -1   1   6        1.43        0.18      0.27 o
   0   1   6     1933.69     1994.27     19.33 o
   1   1   6      277.03      311.60      3.20 o
   2   1   6      982.11     1071.70     11.02 o
   3   1   6      126.44      129.21      1.98 o
   4   1   6      133.62      141.45      2.12 o
   5   1   6      486.37      459.48     10.93 o
   6   1   6        0.04        0.00      2.18 o
   7   1   6      307.16      289.97     12.43 o
   8   1   6        1.69        1.86      2.18 o
   9   1   6       13.47       19.58      3.42 o
  10   1   6        0.49       -0.31      2.49 o
 -10   2   6        0.55        4.09      2.08 o
  -9   2   6       10.14        8.95      2.30 o
  -8   2   6       23.97       29.40      3.42 o
  -7   2   6       23.41       20.78      2.30 o
  -6   2   6       55.43       57.84      2.32 o
  -5   2   6       43.57       47.66      1.63 o
  -4   2   6       58.06       61.23      1.73 o
  -3   2   6     1070.31     1067.14     12.70 o
  -2   2   6      454.54      513.08      6.16 o
  -1   2   6     1749.13     1718.25     17.71 o
   0   2   6      118.30      102.91      1.72 o
   1   2   6        0.32        0.30      0.20 o
   2   2   6      263.70      263.79      3.01 o
   3   2   6      169.73      190.55      2.60 o
   4   2   6       12.62       10.98      0.44 o
   5   2   6      407.40      412.50      6.02 o
   6   2   6     1086.39     1029.66     33.88 o
   7   2   6      159.70      171.25      8.39 o
   8   2   6       54.14       49.42      4.66 o
   9   2   6        0.52        0.31      1.86 o
  10   2   6       12.13       12.74      3.42 o
 -10   3   6        0.04       -0.60      2.33 o
  -9   3   6        0.16       -0.26      4.35 o
  -8   3   6        6.86        7.43      2.08 o
  -7   3   6       18.49       21.14      4.51 o
  -6   3   6       23.35       17.95      1.78 o
  -5   3   6      279.91      259.24      4.49 o
  -4   3   6       92.39      101.48      2.64 o
  -3   3   6      353.85      368.08      5.15 o
  -2   3   6       71.22       51.93      1.34 o
  -1   3   6      188.09      182.20      2.40 o
   0   3   6      168.62      163.35      2.12 o
   1   3   6      149.13      159.18      2.01 o
   2   3   6     1014.65     1117.04     11.05 o
   3   3   6      649.16      657.30      7.71 o
   4   3   6       12.45       22.90      0.80 o
   5   3   6      455.94      463.86      6.21 o
   6   3   6      389.66      366.58      5.55 o
   7   3   6        8.96        7.47      0.65 o
   8   3   6      127.45      113.31      3.34 o
   9   3   6        0.41       -0.62      1.86 o
  10   3   6       28.84       28.59      4.04 o
  -9   4   6        2.46        2.00      2.08 o
  -8   4   6       22.03       25.01      4.35 o
  -7   4   6        8.50       14.43      3.57 o
  -6   4   6       33.30       24.18      2.45 o
  -5   4   6       43.20       37.16      1.79 o
  -4   4   6      120.32      110.75      2.24 o
  -3   4   6        5.94        4.60      0.57 o
  -2   4   6        0.37       -0.18      0.41 o
  -1   4   6       31.81       32.51      1.53 o
   0   4   6     1548.87     1535.37     17.04 o
   1   4   6      188.99      170.41      2.23 o
   2   4   6       74.39       52.12      1.07 o
   3   4   6      153.84      187.10      2.75 o
   4   4   6       44.03       48.33      1.10 o
   5   4   6      121.73      109.93      2.36 o
   6   4   6       62.07       56.36      1.52 o
   7   4   6        2.31        3.09      0.58 o
   8   4   6      184.03      185.84      3.54 o
   9   4   6       15.20       15.03      1.06 o
  10   4   6        0.51        0.78      0.88 o
  -9   5   6        6.20        6.68      2.42 o
  -8   5   6        0.12        1.15      1.86 o
  -7   5   6       10.68       13.72      2.64 o
  -6   5   6        9.60       12.11      1.53 o
  -5   5   6       17.01       12.58      1.50 o
  -4   5   6       18.83       17.16      1.40 o
  -3   5   6        5.98        5.41      0.78 o
  -2   5   6      157.47      162.18      3.19 o
  -1   5   6        6.45        5.41      0.71 o
   0   5   6       51.56       35.09      1.19 o
   1   5   6      178.82      184.02      2.43 o
   2   5   6      129.52      132.64      2.07 o
   3   5   6      474.83      475.60      6.27 o
   4   5   6       34.92       30.36      0.88 o
   5   5   6       78.57       74.19      1.79 o
   6   5   6      170.83      136.27      2.80 o
   7   5   6       12.45       13.41      1.04 o
   8   5   6        0.27       -0.77      0.77 o
   9   5   6        5.32        7.14      1.08 o
  10   5   6        0.84       -0.38      0.82 o
  11   5   6       13.68       13.79      1.54 o
  -8   6   6        2.96        2.95      2.42 o
  -7   6   6       20.54       17.29      2.19 o
  -6   6   6       84.74       80.06      6.05 o
  -5   6   6       21.07       17.26      1.76 o
  -4   6   6        0.51       -0.01      0.82 o
  -3   6   6       13.14       10.97      1.24 o
  -2   6   6       57.96       60.20      2.57 o
  -1   6   6        2.38        3.07      0.73 o
   0   6   6      119.91      130.68      2.63 o
   1   6   6      106.65      103.26      2.56 o
   2   6   6      348.54      364.04      5.20 o
   3   6   6       85.22       73.99      1.66 o
   4   6   6       57.31       75.12      1.60 o
   5   6   6        0.56       -0.31      0.53 o
   6   6   6        0.00        0.12      1.29 o
   7   6   6       18.12       17.18      2.88 o
   8   6   6       21.54       19.95      1.59 o
   9   6   6       27.57       28.14      2.08 o
  10   6   6        4.69        4.77      1.26 o
  -7   7   6        2.92        3.09      1.78 o
  -6   7   6        8.00        7.28      1.87 o
  -5   7   6       21.19       16.01      1.89 o
  -4   7   6        4.01        4.92      1.31 o
  -3   7   6       14.02       13.69      1.41 o
  -2   7   6      144.13      145.74      3.67 o
  -1   7   6        4.54        4.34      0.90 o
   0   7   6      113.03      112.97      2.42 o
   1   7   6      195.70      181.19      3.63 o
   2   7   6       42.46       39.18      1.91 o
   3   7   6       59.09       64.49      2.13 o
   4   7   6       29.32       23.26      1.51 o
   5   7   6       13.58       14.23      1.16 o
   6   7   6       29.85       20.36      3.11 o
   7   7   6       25.94       34.90      2.52 o
   8   7   6        0.65        3.94      1.42 o
   9   7   6        0.31       -0.91      1.26 o
  10   7   6        0.07        0.72      1.72 o
  -6   8   6        0.01       -1.52      1.94 o
  -5   8   6       30.52       34.33      6.37 o
  -4   8   6        0.32        0.51      1.49 o
  -3   8   6       19.68       19.19      1.89 o
  -2   8   6        0.32        1.02      0.98 o
  -1   8   6        9.72        5.94      1.07 o
   0   8   6       38.23       46.01      1.94 o
   1   8   6       83.88       87.11      2.69 o
   2   8   6      169.61      160.78      3.88 o
   3   8   6      162.30      166.00      4.35 o
   4   8   6       48.26       43.43      2.50 o
   5   8   6        2.43        2.81      1.47 o
   6   8   6        8.08       11.15      1.19 o
   7   8   6        3.75        5.49      2.33 o
   8   8   6        0.67        0.78      2.33 o
   9   8   6        0.45       -1.09      1.76 o
  -5   9   6        7.34        9.25      2.69 o
  -4   9   6       14.12       15.67      2.52 o
  -3   9   6        4.32        5.32      1.91 o
  -2   9   6      158.51      155.24      5.16 o
  -1   9   6        3.82        3.30      1.53 o
   0   9   6        7.67        9.88      1.63 o
   1   9   6       34.60       33.89      2.56 o
   2   9   6        8.76        8.57      1.47 o
   3   9   6       12.58       10.66      1.57 o
   4   9   6        9.98        9.32      1.59 o
   5   9   6        4.34        2.05      1.28 o
   6   9   6       29.58       35.32      2.22 o
   7   9   6       18.17       14.80      2.42 o
   8   9   6        0.01       -1.64      1.64 o
  -4  10   6        3.35        0.13      1.73 o
  -3  10   6        0.63       -0.59      1.63 o
  -2  10   6       23.37       34.37      6.20 o
  -1  10   6        3.35        4.69      1.58 o
   0  10   6        7.61        3.94      1.65 o
   1  10   6        1.02        2.83      1.77 o
   2  10   6        2.33       -1.41      1.41 o
   3  10   6        1.94       -1.09      1.46 o
   4  10   6       25.56       26.78      2.42 o
   5  10   6        0.01       -0.59      1.28 o
   6  10   6        4.20        5.13      1.55 o
   7  10   6        8.08       12.81      2.64 o
  -2  11   6        0.80       -1.77      2.18 o
  -1  11   6       11.34       11.95      5.91 o
   0  11   6       11.63       10.53      2.37 o
   1  11   6        0.28        1.05      1.71 o
   2  11   6        4.89        7.98      2.08 o
   3  11   6        1.38       -1.81      2.33 o
   4  11   6        0.00        0.49      1.86 o
   5  11   6        1.33        2.86      1.78 o
   6  11   6        0.64        4.07      1.62 o
  -5 -10   7        1.32       -0.93      3.11 o
  -4 -10   7       18.76       23.64      3.50 o
  -3 -10   7        0.06        1.09      2.20 o
  -2 -10   7       33.75       43.38      4.06 o
  -1 -10   7        5.30        7.09      3.11 o
   0 -10   7        7.34       11.92      6.37 o
   1 -10   7        2.85        4.21      2.39 o
   2 -10   7       35.24       52.09      4.47 o
  -7  -9   7        0.21       -2.80      2.80 o
  -6  -9   7        0.13        2.80      3.42 o
  -5  -9   7        6.13       10.88      2.64 o
  -4  -9   7       13.28       18.54      7.61 o
  -3  -9   7        5.99        2.91      2.08 o
  -2  -9   7       14.93       13.27      1.80 o
  -1  -9   7       17.39       20.57      1.98 o
   0  -9   7        9.04       10.55      1.82 o
   1  -9   7       32.15       26.74      3.07 o
   2  -9   7        0.56       -0.04      1.53 o
   3  -9   7        6.77       12.02      3.03 o
   4  -9   7        6.61        6.39      2.39 o
  -8  -8   7        0.04        0.15      2.30 o
  -7  -8   7        5.11        3.45      2.64 o
  -6  -8   7        5.54        4.04      2.20 o
  -5  -8   7        0.17        1.96      1.86 o
  -4  -8   7       38.83       38.33      6.53 o
  -3  -8   7       32.10       35.44      2.73 o
  -2  -8   7        8.16        8.28      1.53 o
  -1  -8   7      119.68      124.40      5.99 o
   0  -8   7       14.64       13.33      1.60 o
   1  -8   7       65.53       71.54      3.84 o
   2  -8   7       40.29       36.79      2.32 o
   3  -8   7      101.07      115.34      3.90 o
   4  -8   7        1.77        2.71      1.28 o
   5  -8   7        9.23        9.88      1.87 o
   6  -8   7        0.66        1.86      3.11 o
  -9  -7   7       20.80       15.44      5.13 o
  -8  -7   7        6.96       11.88      6.53 o
  -7  -7   7        0.93       -0.86      1.86 o
  -6  -7   7        0.07       -0.76      1.50 o
  -5  -7   7       19.40       17.80      2.09 o
  -4  -7   7        3.68        4.88      1.31 o
  -3  -7   7       93.25       75.61      2.95 o
  -2  -7   7       41.95       35.97      3.50 o
  -1  -7   7        0.03        1.61      0.89 o
   0  -7   7       12.46       17.55      1.40 o
   1  -7   7       22.57       26.01      1.57 o
   2  -7   7       97.62      112.08      3.61 o
   3  -7   7       16.77       15.28      1.69 o
   4  -7   7        5.56        4.88      1.31 o
   5  -7   7        1.07        0.91      1.13 o
   6  -7   7       13.00       17.92      1.87 o
   7  -7   7        6.15        4.87      2.30 o
  -9  -6   7       11.13        9.90      2.52 o
  -8  -6   7        0.55       -1.48      1.86 o
  -7  -6   7        1.45       -0.85      1.64 o
  -6  -6   7       24.37       26.74      2.32 o
  -5  -6   7      119.68      118.14      4.23 o
  -4  -6   7      161.92      165.36      4.35 o
  -3  -6   7      115.67      108.39      4.28 o
  -2  -6   7       48.84       53.88      1.85 o
  -1  -6   7       38.36       34.60      1.81 o
   0  -6   7       45.55       52.07      2.19 o
   1  -6   7       70.46       66.41      2.25 o
   2  -6   7       98.55       95.45      2.98 o
   3  -6   7       52.72       43.97      2.17 o
   4  -6   7      129.76      125.43      3.90 o
   5  -6   7        3.34        2.21      1.07 o
   6  -6   7        6.41       11.70      1.31 o
   7  -6   7        1.56        1.09      1.76 o
   8  -6   7       23.26       21.75      2.96 o
 -10  -5   7        5.10        3.95      2.30 o
  -9  -5   7        0.42        0.16      1.76 o
  -8  -5   7       41.31       50.89      3.74 o
  -7  -5   7      138.58      149.09     11.19 o
  -6  -5   7       99.26      106.79      3.94 o
  -5  -5   7        1.77        1.62      0.96 o
  -4  -5   7       56.90       58.44      2.74 o
  -3  -5   7       55.04       57.73      2.41 o
  -2  -5   7        8.56       10.15      0.95 o
  -1  -5   7       50.74       60.07      1.84 o
   0  -5   7      346.31      355.22      5.96 o
   1  -5   7      128.37      124.24      2.74 o
   2  -5   7     1525.68     1491.91     21.51 o
   3  -5   7       91.70      102.53      2.72 o
   4  -5   7       47.83       65.28      2.37 o
   5  -5   7        0.64        0.06      0.77 o
   6  -5   7        3.05        3.67      1.28 o
   7  -5   7        2.31        1.74      1.28 o
   8  -5   7        7.09        6.84      1.98 o
 -10  -4   7        0.37       -0.78      1.72 o
  -9  -4   7       11.51       16.97      2.64 o
  -8  -4   7       75.53       79.18      7.93 o
  -7  -4   7        4.91        2.78      2.64 o
  -6  -4   7      175.48      176.19      5.72 o
  -5  -4   7       10.12       11.94      1.39 o
  -4  -4   7       26.90       30.71      1.95 o
  -3  -4   7       21.02       24.32      1.18 o
  -2  -4   7      133.99      131.49      2.72 o
  -1  -4   7       36.92       31.53      1.07 o
   0  -4   7        1.13        2.84      0.58 o
   1  -4   7       22.88       15.90      0.96 o
   2  -4   7      873.98      843.77     10.67 o
   3  -4   7        0.03        0.52      0.53 o
   4  -4   7      614.19      591.66      9.26 o
   5  -4   7      345.62      342.96      6.38 o
   6  -4   7        9.25        9.32      1.19 o
   7  -4   7        0.11       -0.31      1.08 o
   8  -4   7        5.03        5.22      1.64 o
   9  -4   7        2.26        0.12      1.86 o
 -10  -3   7       11.77       12.98      2.52 o
  -9  -3   7        0.08        5.91      1.98 o
  -8  -3   7        9.83       12.59      2.20 o
  -7  -3   7       53.41       49.74      3.40 o
  -6  -3   7      189.64      193.16      4.54 o
  -5  -3   7      192.54      182.39      3.39 o
  -4  -3   7       37.46       36.18      1.24 o
  -3  -3   7      359.77      364.04      5.48 o
  -2  -3   7        0.37       -0.51      0.51 o
  -1  -3   7        9.48        9.24      0.63 o
   0  -3   7       14.20        9.43      0.64 o
   1  -3   7      335.41      354.87      4.57 o
   2  -3   7      523.71      486.37      7.59 o
   3  -3   7     1232.13     1227.58     15.96 o
   4  -3   7       90.41       80.25      2.15 o
   5  -3   7       45.57       54.84      2.60 o
   6  -3   7       10.34        6.49      1.03 o
   7  -3   7        7.33        8.09      1.15 o
   8  -3   7        5.82        8.33      1.23 o
   9  -3   7        0.24       -0.16      1.40 o
 -10  -2   7        7.59        7.58      2.16 o
  -9  -2   7        0.60       -1.54      1.54 o
  -8  -2   7        0.03        0.48      1.42 o
  -7  -2   7       40.08       45.42      2.51 o
  -6  -2   7      105.85      108.78      2.80 o
  -5  -2   7      323.85      325.98      4.78 o
  -4  -2   7        6.73        9.86      0.71 o
  -3  -2   7      755.69      781.29     11.40 o
  -2  -2   7      379.89      421.78      5.67 o
  -1  -2   7      911.46      894.96     10.24 o
   0  -2   7      227.66      220.38      2.97 o
   1  -2   7      449.70      438.86      5.05 o
   2  -2   7       19.21       22.67      0.76 o
   3  -2   7      106.40      116.63      2.12 o
   4  -2   7        6.74        5.31      0.58 o
   5  -2   7      676.28      633.98      9.58 o
   6  -2   7      389.05      373.05      6.20 o
   7  -2   7        0.54       -0.28      0.67 o
   8  -2   7        1.23        2.12      0.84 o
   9  -2   7        5.10        6.14      1.67 o
  10  -2   7        2.20        1.93      1.33 o
 -10  -1   7        3.45        3.24      3.11 o
  -9  -1   7       14.76       13.92      3.42 o
  -8  -1   7        0.00        0.62      1.42 o
  -7  -1   7       38.17       46.90      2.50 o
  -6  -1   7        1.18       -0.74      0.74 o
  -5  -1   7       95.84       87.71      1.83 o
  -4  -1   7       55.97       49.23      1.48 o
  -3  -1   7     1290.08     1338.79     21.07 o
  -2  -1   7      793.01      745.50      9.29 o
  -1  -1   7       29.32       37.99      0.94 o
   0  -1   7        0.26       -0.29      0.29 o
   1  -1   7      801.71      874.00      8.81 o
   2  -1   7      357.86      385.68      4.38 o
   3  -1   7        3.29        0.16      0.19 o
   4  -1   7        4.34        1.21      0.46 o
   5  -1   7       18.30       18.36      0.87 o
   6  -1   7      285.61      286.83      4.71 o
   7  -1   7        4.00        5.86      0.70 o
   8  -1   7       89.24       83.29      2.34 o
   9  -1   7        0.12        0.10      0.73 o
  10  -1   7        3.20        3.21      0.90 o
 -10   0   7       10.50       15.84      2.64 o
  -9   0   7       27.84       28.74      2.96 o
  -8   0   7        1.51        3.57      1.54 o
  -7   0   7        0.94        2.00      1.13 o
  -6   0   7      142.50      147.53      3.33 o
  -5   0   7       74.65       77.02      2.09 o
  -4   0   7       97.49       90.71      2.03 o
  -3   0   7      137.55      144.99      2.49 o
  -2   0   7        0.64       -0.54      0.54 o
  -1   0   7       65.42       82.97      1.35 o
   0   0   7     2296.76     2284.38     23.36 o
   1   0   7       92.27       86.90      1.26 o
   2   0   7      643.64      699.37      7.88 o
   3   0   7       46.01       47.64      1.09 o
   4   0   7      185.94      201.63      3.34 o
   5   0   7        0.61        3.28      0.45 o
   6   0   7      166.61      162.65      2.80 o
   7   0   7       46.90       42.59      1.20 o
   8   0   7       41.87       45.18      1.78 o
   9   0   7       25.20       28.88      1.68 o
 -10   1   7        1.78        7.15      2.20 o
  -9   1   7        9.59        9.98      3.26 o
  -8   1   7       10.45       11.94      3.26 o
  -7   1   7       23.24       23.70      2.42 o
  -6   1   7        0.07        0.74      0.80 o
  -5   1   7       82.03       91.02      2.02 o
  -4   1   7      104.17      114.92      2.65 o
  -3   1   7     1717.89     1783.45     22.12 o
  -2   1   7    10249.08    10115.31    114.96 o
  -1   1   7       33.85       20.03      0.63 o
   0   1   7        0.10        0.16      0.23 o
   1   1   7      372.52      369.86      3.77 o
   2   1   7       29.38       30.67      0.69 o
   3   1   7     1012.33     1174.47     12.92 o
   4   1   7       82.40       71.80      1.60 o
   5   1   7        3.73        5.86      0.45 o
   6   1   7     1143.35     1066.96     35.43 o
   7   1   7      125.84      111.58      6.53 o
   8   1   7       73.11       69.31      5.59 o
   9   1   7        3.41        1.24      2.18 o
  10   1   7       17.03       20.82      4.04 o
 -10   2   7       18.84       12.74      3.88 o
  -9   2   7        0.36        0.25      1.64 o
  -8   2   7        2.22        0.31      1.55 o
  -7   2   7       19.78       21.28      2.52 o
  -6   2   7       32.44       29.88      2.03 o
  -5   2   7      277.53      247.78      4.72 o
  -4   2   7       60.28       55.64      1.84 o
  -3   2   7        0.34        0.67      0.50 o
  -2   2   7      877.22      893.35     11.01 o
  -1   2   7        8.47       10.45      0.75 o
   0   2   7     1135.84     1198.18     12.59 o
   1   2   7      855.18      835.27      8.01 o
   2   2   7        0.37        0.71      0.24 o
   3   2   7       51.04       78.71      1.28 o
   4   2   7       96.00      118.18      1.81 o
   5   2   7        3.91        0.34      0.35 o
   6   2   7      136.69      149.64      2.82 o
   7   2   7      113.50      108.47      6.22 o
   8   2   7       40.50       36.36      3.73 o
   9   2   7       76.05       72.42      5.91 o
  10   2   7        1.28       -0.93      2.49 o
 -10   3   7        0.18        0.62      3.11 o
  -9   3   7        0.35       -0.62      1.86 o
  -8   3   7        6.91        4.35      1.98 o
  -7   3   7       60.33       70.72      4.16 o
  -6   3   7       10.30       15.88      1.78 o
  -5   3   7       14.75       17.38      1.43 o
  -4   3   7        7.21        9.00      0.83 o
  -3   3   7       32.68       30.11      1.27 o
  -2   3   7       45.63       36.23      2.06 o
  -1   3   7      690.35      749.40      8.80 o
   0   3   7      279.73      273.92      3.11 o
   1   3   7      549.41      548.46      5.75 o
   2   3   7      496.35      492.93      5.47 o
   3   3   7       75.66       63.38      1.11 o
   4   3   7       58.74       60.44      1.20 o
   5   3   7       10.61       13.38      0.65 o
   6   3   7      158.80      146.58      2.63 o
   7   3   7       53.22       50.08      1.22 o
   8   3   7        1.48        3.11      2.18 o
   9   3   7       15.46        7.77      2.80 o
  10   3   7       14.10       18.65      3.73 o
  -9   4   7       31.59       35.43      3.74 o
  -8   4   7        0.01       -0.31      2.49 o
  -7   4   7       30.89       36.46      4.51 o
  -6   4   7       18.79       17.47      1.64 o
  -5   4   7      209.40      193.94      4.24 o
  -4   4   7      162.28      163.27      3.64 o
  -3   4   7       80.37       89.69      1.92 o
  -2   4   7       34.81       48.13      1.42 o
  -1   4   7      326.52      326.40      4.43 o
   0   4   7        4.23        4.57      0.50 o
   1   4   7      530.02      546.22      6.17 o
   2   4   7     1357.72     1432.21     14.17 o
   3   4   7       14.76        8.75      0.46 o
   4   4   7      450.77      460.93      5.88 o
   5   4   7      196.16      194.46      3.11 o
   6   4   7        8.97        5.06      0.60 o
   7   4   7       32.30       31.53      1.35 o
   8   4   7        2.80        2.15      0.59 o
   9   4   7        4.64        4.28      0.86 o
  -9   5   7        0.05        0.62      3.11 o
  -8   5   7        1.89        0.87      2.08 o
  -7   5   7        5.09        0.78      2.33 o
  -6   5   7        0.10       -0.67      1.16 o
  -5   5   7        9.73       13.66      1.53 o
  -4   5   7        3.04        0.80      0.82 o
  -3   5   7       62.16       59.26      1.81 o
  -2   5   7       64.27       80.59      1.99 o
  -1   5   7      102.25      116.69      2.59 o
   0   5   7       21.94       27.81      1.12 o
   1   5   7      118.09      110.92      2.32 o
   2   5   7      247.43      265.32      3.89 o
   3   5   7       21.07       22.82      1.21 o
   4   5   7       46.85       39.78      0.90 o
   5   5   7       14.10       11.78      0.69 o
   6   5   7       22.45       18.40      1.07 o
   7   5   7       19.05       22.00      1.24 o
   8   5   7        0.18        0.10      0.82 o
   9   5   7        2.94        4.33      1.03 o
  10   5   7        3.28        2.90      0.90 o
  -8   6   7        0.48        0.51      2.18 o
  -7   6   7        0.01        0.20      1.59 o
  -6   6   7        0.05        0.51      1.55 o
  -5   6   7        5.11        7.40      1.55 o
  -4   6   7      125.42      118.89      3.30 o
  -3   6   7        0.27       -0.34      0.73 o
  -2   6   7        0.18        1.27      0.75 o
  -1   6   7       53.68       48.06      1.73 o
   0   6   7       44.94       44.45      1.49 o
   1   6   7       48.01       48.81      1.19 o
   2   6   7       62.61       54.26      1.40 o
   3   6   7       38.32       43.53      1.54 o
   4   6   7      241.39      248.98      4.06 o
   5   6   7       99.43      100.40      2.07 o
   6   6   7       18.96       18.42      1.49 o
   7   6   7       15.47       15.88      2.94 o
   8   6   7       27.97       29.93      2.69 o
   9   6   7        0.42        0.52      1.08 o
  10   6   7        3.30        5.69      1.20 o
  -7   7   7       15.77       18.89      3.88 o
  -6   7   7       58.10       51.03      3.94 o
  -5   7   7        0.19       -1.08      1.41 o
  -4   7   7        0.49        2.05      1.23 o
  -3   7   7      135.58      148.80      3.52 o
  -2   7   7        0.79        1.64      1.10 o
  -1   7   7       35.70       30.08      1.69 o
   0   7   7        0.19       -0.77      0.77 o
   1   7   7        9.09        9.86      1.09 o
   2   7   7      638.94      628.61      9.22 o
   3   7   7        0.52        0.20      0.84 o
   4   7   7       82.76       72.42      2.46 o
   5   7   7        0.02        0.22      0.90 o
   6   7   7        6.60        4.10      2.95 o
   7   7   7       23.08       22.90      2.20 o
   8   7   7       11.44       14.61      1.98 o
   9   7   7        0.32        1.36      1.55 o
  10   7   7       10.24       13.56      2.08 o
  -6   8   7       23.92       23.43     11.19 o
  -5   8   7        5.03        2.83      1.90 o
  -4   8   7       21.18       20.89      4.89 o
  -3   8   7        2.91        5.17      1.97 o
  -2   8   7       56.83       60.07      3.59 o
  -1   8   7       28.96       30.20      2.13 o
   0   8   7        2.41        5.54      1.21 o
   1   8   7       44.47       48.78      1.93 o
   2   8   7      186.39      193.51      4.52 o
   3   8   7       17.20       11.34      1.42 o
   4   8   7       41.72       39.53      3.38 o
   5   8   7       36.22       41.14      2.24 o
   6   8   7       12.69       13.83      2.31 o
   7   8   7       16.87       17.10      3.57 o
   8   8   7        8.86        9.79      2.02 o
   9   8   7        1.08        2.33      2.95 o
  -5   9   7       16.52       20.36      5.44 o
  -4   9   7        3.32        3.67      1.92 o
  -3   9   7       43.70       44.83      3.22 o
  -2   9   7       14.40       22.51      2.92 o
  -1   9   7       35.16       37.58      2.44 o
   0   9   7        3.65        4.37      1.39 o
   1   9   7        0.25        0.40      1.37 o
   2   9   7       13.15       15.17      1.54 o
   3   9   7       11.40       10.90      1.50 o
   4   9   7        7.28        6.50      1.55 o
   5   9   7        6.23        3.49      1.59 o
   6   9   7        1.01        3.20      1.34 o
   7   9   7        5.54        4.29      2.08 o
   8   9   7       12.61       18.94      2.74 o
  -3  10   7        3.94        3.78      2.00 o
  -2  10   7       26.83       23.73      2.81 o
  -1  10   7       11.03       14.67      2.32 o
   0  10   7       12.00        5.56      1.85 o
   1  10   7        2.46        1.13      1.55 o
   2  10   7        0.96       -1.15      1.49 o
   3  10   7        2.56        4.22      1.45 o
   4  10   7        2.38        0.74      1.49 o
   5  10   7        3.75        4.00      1.46 o
   6  10   7       10.36       14.23      2.84 o
   7  10   7        2.91        0.31      2.20 o
  -1  11   7        1.54       -0.49      2.08 o
   0  11   7        3.86        3.28      2.03 o
   1  11   7        0.01       -0.05      1.69 o
   2  11   7        0.01        0.64      2.08 o
   3  11   7        5.91        8.30      2.52 o
   4  11   7        3.21        2.95      2.33 o
   5  11   7        0.07        3.72      1.87 o
  -5 -10   8        6.56        2.18      3.73 o
  -4 -10   8        0.23       -1.98      1.98 o
  -3 -10   8       18.06       25.25      3.50 o
  -2 -10   8        1.67        3.11      3.11 o
  -1 -10   8       27.88       31.93      7.46 o
   0 -10   8       24.52       28.38      8.24 o
   1 -10   8        2.45        3.73      4.97 o
   2 -10   8       26.37       32.01      6.22 o
  -7  -9   8        0.27       -1.24      3.42 o
  -6  -9   8       10.05        2.80      3.42 o
  -5  -9   8        4.73        6.98      2.39 o
  -4  -9   8        6.68        6.28      4.35 o
  -3  -9   8        0.16        0.00      2.18 o
  -2  -9   8        2.09        1.36      1.39 o
  -1  -9   8        0.15       -0.54      1.92 o
   0  -9   8       20.49       23.95      2.42 o
   1  -9   8        0.12       -1.41      1.41 o
   2  -9   8       71.28       85.45      5.35 o
   3  -9   8       19.17       20.50      2.98 o
   4  -9   8       10.43        8.65      2.53 o
  -8  -8   8       12.14       14.30      4.35 o
  -7  -8   8        0.00        2.80      3.11 o
  -6  -8   8       17.50       21.76      4.66 o
  -5  -8   8        0.40        0.74      2.95 o
  -4  -8   8        0.49        1.24      2.49 o
  -3  -8   8       26.82       23.02      3.67 o
  -2  -8   8        0.00        0.58      1.28 o
  -1  -8   8        0.23        0.43      1.16 o
   0  -8   8       46.66       50.38      2.98 o
   1  -8   8       39.38       38.13      2.62 o
   2  -8   8       37.59       43.30      2.50 o
   3  -8   8       11.64       19.26      1.92 o
   4  -8   8        8.50        9.36      1.92 o
   5  -8   8       19.06       21.54      2.33 o
  -9  -7   8        0.81       -0.95      2.16 o
  -8  -7   8       19.69       32.13      3.62 o
  -7  -7   8       31.30       31.54      3.52 o
  -6  -7   8       18.70       17.24      2.21 o
  -5  -7   8       74.79       84.82      3.88 o
  -4  -7   8        6.39        6.42      1.35 o
  -3  -7   8        1.28        2.20      1.97 o
  -2  -7   8       43.07       38.13      2.15 o
  -1  -7   8        8.46        5.98      1.20 o
   0  -7   8        0.15        0.50      0.83 o
   1  -7   8       36.92       44.79      2.31 o
   2  -7   8       31.69       24.95      2.24 o
   3  -7   8      346.88      362.02     11.62 o
   4  -7   8        0.63       -0.62      1.07 o
   5  -7   8        9.02       12.80      1.59 o
   6  -7   8        8.94       10.65      2.14 o
  -9  -6   8        1.12       -1.94      1.94 o
  -8  -6   8        4.23        1.60      2.08 o
  -7  -6   8        0.27        1.71      1.76 o
  -6  -6   8       82.97       87.04      5.28 o
  -5  -6   8      172.27      182.42      5.60 o
  -4  -6   8        0.10        0.93      1.07 o
  -3  -6   8        4.91        5.38      1.16 o
  -2  -6   8        0.41        0.52      0.82 o
  -1  -6   8        0.83       -0.18      0.82 o
   0  -6   8       11.63        8.57      1.12 o
   1  -6   8       38.25       41.70      2.02 o
   2  -6   8        0.02       -0.27      0.88 o
   3  -6   8      127.02      131.93      3.78 o
   4  -6   8        1.77        2.09      1.17 o
   5  -6   8        5.02        6.76      1.24 o
   6  -6   8        1.29        1.33      1.26 o
   7  -6   8       28.77       38.74      3.52 o
 -10  -5   8        0.19       -0.62      2.18 o
  -9  -5   8        7.67        6.94      2.30 o
  -8  -5   8        2.20        0.70      1.86 o
  -7  -5   8        0.84        0.75      1.64 o
  -6  -5   8       54.26       64.23      3.11 o
  -5  -5   8       21.93       18.70      1.63 o
  -4  -5   8       12.58       18.00      1.55 o
  -3  -5   8       45.46       42.10      1.85 o
  -2  -5   8       78.36       76.71      2.62 o
  -1  -5   8       54.95       57.05      1.83 o
   0  -5   8       83.78       85.50      2.08 o
   1  -5   8       12.41        8.70      1.10 o
   2  -5   8      317.51      286.72      5.67 o
   3  -5   8      113.14      106.06      3.12 o
   4  -5   8       79.52       74.86      2.53 o
   5  -5   8       31.43       35.38      1.79 o
   6  -5   8        6.39        6.64      1.55 o
   7  -5   8        0.50        0.00      1.86 o
   8  -5   8       11.36       13.72      2.42 o
 -10  -4   8        0.34        0.62      1.98 o
  -9  -4   8       34.98       36.34      5.91 o
  -8  -4   8        7.34        8.26      2.20 o
  -7  -4   8       45.39       54.47      4.35 o
  -6  -4   8       10.14       11.44      1.67 o
  -5  -4   8      266.71      269.49      5.86 o
  -4  -4   8      255.94      252.71      4.89 o
  -3  -4   8       59.26       54.15      2.13 o
  -2  -4   8      103.84       94.14      2.30 o
  -1  -4   8      113.12      125.53      2.46 o
   0  -4   8       88.58       76.52      1.96 o
   1  -4   8        0.29       -0.47      0.47 o
   2  -4   8      320.12      307.00      5.45 o
   3  -4   8       85.60       80.39      2.01 o
   4  -4   8      410.80      417.70      6.98 o
   5  -4   8        4.99        2.47      0.55 o
   6  -4   8       27.94       31.30      2.14 o
   7  -4   8       15.31       13.95      1.75 o
   8  -4   8       72.82       86.03      4.28 o
   9  -4   8       12.66       17.92      2.52 o
 -10  -3   8        7.57       11.43      2.74 o
  -9  -3   8        2.33        1.97      3.42 o
  -8  -3   8        5.47        6.99      1.98 o
  -7  -3   8        6.32       10.03      2.08 o
  -6  -3   8       52.89       60.43      2.93 o
  -5  -3   8        1.23        0.36      0.81 o
  -4  -3   8      218.11      206.13      5.13 o
  -3  -3   8       47.88       53.51      1.76 o
  -2  -3   8     2191.51     2139.35     30.04 o
  -1  -3   8      453.54      447.22      6.57 o
   0  -3   8       61.82       61.55      1.52 o
   1  -3   8      148.51      163.98      2.75 o
   2  -3   8      213.52      218.94      3.40 o
   3  -3   8        1.65        4.74      1.00 o
   4  -3   8        0.57        2.25      0.54 o
   5  -3   8      185.10      184.58      4.21 o
   6  -3   8      224.04      206.07      4.62 o
   7  -3   8       26.21       25.15      1.59 o
   8  -3   8        0.01       -0.93      0.93 o
   9  -3   8        1.24       -0.16      1.32 o
 -10  -2   8        5.59        6.06      2.20 o
  -9  -2   8        6.14        4.66      1.98 o
  -8  -2   8       25.26       23.48      5.28 o
  -7  -2   8      232.90      219.48      5.98 o
  -6  -2   8        5.93        6.63      1.16 o
  -5  -2   8       81.46       87.05      2.42 o
  -4  -2   8       70.75       68.18      2.23 o
  -3  -2   8      339.92      340.19      5.31 o
  -2  -2   8     1707.63     1746.17     20.75 o
  -1  -2   8      196.41      209.65      3.29 o
   0  -2   8       19.04       24.00      0.81 o
   1  -2   8      290.19      290.89      3.64 o
   2  -2   8      276.45      313.68      4.37 o
   3  -2   8        4.60        3.09      0.41 o
   4  -2   8       68.14       63.84      1.53 o
   5  -2   8       95.80      103.43      2.42 o
   6  -2   8       81.27       74.11      3.41 o
   7  -2   8       34.90       32.71      1.54 o
   8  -2   8        7.57        8.92      1.02 o
   9  -2   8       53.37       57.95      2.45 o
  10  -2   8        7.56        9.77      1.44 o
 -10  -1   8        0.80       -1.76      1.76 o
  -9  -1   8        9.95       13.17      2.42 o
  -8  -1   8        6.06        8.44      1.98 o
  -7  -1   8        2.53        2.99      1.31 o
  -6  -1   8      112.38      111.86      3.26 o
  -5  -1   8      107.17      119.43      2.57 o
  -4  -1   8       10.66        9.21      0.73 o
  -3  -1   8      502.43      570.54      8.05 o
  -2  -1   8      613.93      620.90      7.95 o
  -1  -1   8     2359.37     2291.63     25.08 o
   0  -1   8      151.02      141.31      2.44 o
   1  -1   8      283.98      245.75      3.08 o
   2  -1   8      256.43      283.72      3.43 o
   3  -1   8        0.42        1.08      0.32 o
   4  -1   8      337.88      321.00      5.16 o
   5  -1   8        0.09        0.58      0.50 o
   6  -1   8      212.91      207.94      3.71 o
   7  -1   8      231.68      230.50      4.60 o
   8  -1   8        0.67        0.37      0.68 o
   9  -1   8        8.19        9.83      1.03 o
  10  -1   8        0.74        0.78      1.10 o
 -10   0   8       27.34       22.30      3.88 o
  -9   0   8       73.69       73.77      5.59 o
  -8   0   8        0.36        1.40      1.54 o
  -7   0   8        0.03       -0.31      1.08 o
  -6   0   8      148.39      145.06      3.80 o
  -5   0   8       67.59       48.08      1.83 o
  -4   0   8        0.31        0.53      0.51 o
  -3   0   8      347.05      364.91      5.54 o
  -2   0   8        4.22        2.50      0.63 o
  -1   0   8     3255.23     3263.11     35.22 o
   0   0   8       85.94      100.00      1.61 o
   1   0   8      434.36      484.40      5.74 o
   2   0   8        2.38        7.27      0.41 o
   3   0   8       11.13       11.16      0.57 o
   4   0   8       22.02       21.91      0.87 o
   5   0   8       30.52       23.95      0.91 o
   6   0   8        2.88        1.31      0.54 o
   7   0   8        2.27        3.32      0.54 o
   8   0   8        1.11        0.69      1.45 o
   9   0   8       44.28       43.42      2.98 o
 -10   1   8        7.09        7.50      4.04 o
  -9   1   8        0.41        0.00      1.76 o
  -8   1   8        7.08        5.44      1.98 o
  -7   1   8        7.02        5.96      1.86 o
  -6   1   8       12.56       10.31      1.28 o
  -5   1   8       22.63       13.26      1.12 o
  -4   1   8        2.30        6.64      0.72 o
  -3   1   8       18.44       23.51      1.09 o
  -2   1   8     2274.75     2261.32     28.67 o
  -1   1   8      964.83     1057.51     11.96 o
   0   1   8      121.23      124.59      1.75 o
   1   1   8      589.44      567.61      5.89 o
   2   1   8      465.88      447.81      4.96 o
   3   1   8      106.67      142.07      2.03 o
   4   1   8      333.23      334.54      4.69 o
   5   1   8      144.97      129.86      2.69 o
   6   1   8       97.50       86.93      1.77 o
   7   1   8       56.83       51.59      4.66 o
   8   1   8       83.66       77.08      5.91 o
   9   1   8        2.17        0.93      2.18 o
  10   1   8       11.00       16.47      4.04 o
 -10   2   8        0.01        1.26      2.08 o
  -9   2   8       15.03       18.53      4.20 o
  -8   2   8        2.31        3.95      1.86 o
  -7   2   8       22.93       21.86      3.26 o
  -6   2   8       14.78       19.72      1.82 o
  -5   2   8      150.65      147.10      3.84 o
  -4   2   8      423.99      421.32      6.43 o
  -3   2   8        0.10        1.35      0.51 o
  -2   2   8       22.71       30.08      1.06 o
  -1   2   8       24.35       14.94      0.84 o
   0   2   8      822.02      821.38      8.89 o
   1   2   8       87.42       92.19      1.36 o
   2   2   8       53.44       81.57      1.25 o
   3   2   8      526.60      583.93      5.96 o
   4   2   8      537.42      528.73      7.10 o
   5   2   8      196.50      197.90      3.01 o
   6   2   8       82.63       82.65      1.66 o
   7   2   8      207.27      195.49      9.32 o
   8   2   8       17.67       19.89      3.11 o
   9   2   8       14.50       12.43      3.11 o
  10   2   8       21.43       23.62      4.35 o
  -9   3   8        2.21        3.26      2.20 o
  -8   3   8       17.87       16.06      2.74 o
  -7   3   8       36.71       35.39      5.44 o
  -6   3   8      159.74      159.32      9.49 o
  -5   3   8       37.92       32.23      1.82 o
  -4   3   8       39.40       35.18      1.36 o
  -3   3   8        6.05        3.40      0.65 o
  -2   3   8       26.20       25.27      1.22 o
  -1   3   8        5.99        2.72      0.85 o
   0   3   8        0.18       -0.32      0.32 o
   1   3   8        5.22        4.30      0.40 o
   2   3   8     2238.78     2298.05     22.36 o
   3   3   8       69.26       73.84      1.20 o
   4   3   8       88.20       76.65      1.56 o
   5   3   8      124.86      120.15      2.11 o
   6   3   8       48.81       44.31      1.67 o
   7   3   8       15.19       17.43      0.75 o
   8   3   8        0.18       -0.62      1.86 o
   9   3   8       13.52       16.47      3.11 o
  10   3   8        1.58       -0.62      2.49 o
  -9   4   8        4.06        3.03      2.30 o
  -8   4   8       10.88       16.49      5.13 o
  -7   4   8       11.77       15.91      5.59 o
  -6   4   8      234.75      244.80      6.87 o
  -5   4   8       17.34       23.60      1.57 o
  -4   4   8        6.13        5.96      1.06 o
  -3   4   8      374.91      390.38      5.33 o
  -2   4   8       94.34       96.95      3.27 o
  -1   4   8       26.83       24.57      0.96 o
   0   4   8       95.62       90.33      1.77 o
   1   4   8      302.55      338.50      4.14 o
   2   4   8      132.30      131.14      1.98 o
   3   4   8      207.71      218.71      2.78 o
   4   4   8        7.55        8.15      0.54 o
   5   4   8      409.20      408.43      5.35 o
   6   4   8       93.66       83.81      1.94 o
   7   4   8       10.03        8.04      1.02 o
   8   4   8       86.68       86.95      2.20 o
   9   4   8       30.29       32.08      2.64 o
  -8   5   8        0.25        1.55      1.98 o
  -7   5   8        7.93        5.13      2.20 o
  -6   5   8        2.88        2.26      1.28 o
  -5   5   8       24.81       30.91      2.13 o
  -4   5   8        0.65       -0.86      0.86 o
  -3   5   8      151.85      138.54      3.36 o
  -2   5   8       15.38       22.80      1.17 o
  -1   5   8       13.51       18.01      1.11 o
   0   5   8      578.13      565.12      6.99 o
   1   5   8       24.70       33.31      1.03 o
   2   5   8        0.12        0.53      0.37 o
   3   5   8      349.61      327.08      4.09 o
   4   5   8      169.82      150.90      2.00 o
   5   5   8       24.67       21.78      1.07 o
   6   5   8        0.38       -0.29      0.57 o
   7   5   8       13.44        9.65      1.13 o
   8   5   8        8.76       11.88      1.13 o
   9   5   8       11.96       11.78      1.13 o
  10   5   8        9.76       11.66      1.32 o
  -8   6   8        1.97        0.68      2.30 o
  -7   6   8        0.87       -1.46      1.46 o
  -6   6   8       14.97       25.05      2.54 o
  -5   6   8      240.33      269.92      6.48 o
  -4   6   8       17.00       14.62      1.47 o
  -3   6   8        0.39        0.16      0.80 o
  -2   6   8       44.46       32.72      1.46 o
  -1   6   8       32.56       29.41      1.43 o
   0   6   8        0.33       -0.16      0.58 o
   1   6   8       10.23       11.37      0.76 o
   2   6   8        3.51        3.25      0.67 o
   3   6   8       26.74       24.20      1.26 o
   4   6   8        7.66        5.38      0.74 o
   5   6   8      188.46      185.60      3.85 o
   6   6   8        0.04        0.68      0.95 o
   7   6   8       22.83       17.47      1.61 o
   8   6   8       29.89       32.62      2.27 o
   9   6   8       13.38       13.16      1.37 o
  10   6   8        6.02        5.10      1.26 o
  -7   7   8        0.22        1.31      2.16 o
  -6   7   8       28.83       19.88      2.96 o
  -5   7   8        0.25       -0.94      1.98 o
  -4   7   8       17.46       21.83      2.39 o
  -3   7   8        1.63        2.43      1.05 o
  -2   7   8      108.37      114.78      3.68 o
  -1   7   8        0.63       -0.86      0.86 o
   0   7   8       64.16       70.47      2.44 o
   1   7   8       25.27       28.25      1.63 o
   2   7   8      115.49      110.20      3.57 o
   3   7   8       57.58       53.46      1.99 o
   4   7   8        0.95        0.50      1.05 o
   5   7   8       15.54       11.45      1.19 o
   6   7   8       11.23       14.14      1.98 o
   7   7   8        1.67        3.11      1.54 o
   8   7   8       14.62       16.61      2.08 o
   9   7   8        0.77       -0.36      1.49 o
  -6   8   8        0.48       -0.44      2.80 o
  -5   8   8       11.34       15.90      2.37 o
  -4   8   8        6.55       10.33      2.36 o
  -3   8   8       15.28       13.89      1.63 o
  -2   8   8        3.73        2.87      1.40 o
  -1   8   8       13.78       11.31      1.67 o
   0   8   8      299.24      294.69      6.44 o
   1   8   8       29.38       26.78      1.78 o
   2   8   8      130.74      130.54      3.45 o
   3   8   8       23.56       25.20      1.62 o
   4   8   8        0.33        2.40      1.19 o
   5   8   8       22.47       21.36      1.73 o
   6   8   8        5.59        2.18      1.76 o
   7   8   8        6.73        8.44      2.02 o
   8   8   8       26.59       30.68      4.04 o
   9   8   8       50.20       63.45      3.96 o
  -5   9   8        0.43       -0.40      2.16 o
  -4   9   8       16.04       22.33      2.81 o
  -3   9   8        5.03        5.28      1.96 o
  -2   9   8      111.10      122.92      4.93 o
  -1   9   8       26.57       25.76      2.25 o
   0   9   8        6.24        8.93      1.60 o
   1   9   8       47.06       56.87      3.17 o
   2   9   8       10.49       10.98      1.40 o
   3   9   8        7.49        5.96      1.34 o
   4   9   8        0.31       -0.09      1.07 o
   5   9   8        1.25        1.12      1.23 o
   6   9   8        9.95        9.40      1.45 o
   7   9   8        5.29        4.07      2.49 o
   8   9   8        3.41        1.24      1.98 o
  -3  10   8        8.12        3.75      3.29 o
  -2  10   8        6.03        6.40      2.14 o
  -1  10   8        6.68        4.40      2.70 o
   0  10   8        1.40        1.08      1.72 o
   1  10   8       20.45       14.58      2.72 o
   2  10   8        0.08       -1.07      1.37 o
   3  10   8       22.86       25.47      2.64 o
   4  10   8       14.85       17.51      1.83 o
   5  10   8        2.19        3.09      1.46 o
   6  10   8        4.43        3.76      1.50 o
   7  10   8        1.67        1.64      2.08 o
  -1  11   8        7.94       10.98      2.96 o
   0  11   8        6.34        4.67      2.09 o
   1  11   8        9.85       10.21      2.21 o
   2  11   8       10.42       11.29      3.42 o
   3  11   8        6.78        8.73      2.39 o
   4  11   8       10.16        9.10      6.22 o
   5  11   8        0.96        2.62      1.51 o
  -4 -10   9        0.02        1.55      3.26 o
  -3 -10   9        0.35        1.24      2.24 o
  -2 -10   9        6.61        8.39      3.73 o
  -1 -10   9        2.58        6.20      3.26 o
   0 -10   9        2.17        1.37      2.16 o
   1 -10   9       46.17       51.19      4.47 o
  -6  -9   9        1.38        4.97      3.73 o
  -5  -9   9        2.25        1.38      2.30 o
  -4  -9   9        0.00       -2.18      2.18 o
  -3  -9   9        9.34        6.41      2.39 o
  -2  -9   9        1.80        1.63      1.40 o
  -1  -9   9        4.84        0.95      1.61 o
   0  -9   9        5.48        5.41      1.93 o
   1  -9   9        1.81       -0.64      2.35 o
   2  -9   9        4.34        4.99      1.85 o
   3  -9   9        7.58        6.97      3.11 o
  -7  -8   9       17.86       15.85      4.35 o
  -6  -8   9        2.04        3.73      3.73 o
  -5  -8   9       37.38       36.90      3.72 o
  -4  -8   9       33.32       39.18      3.72 o
  -3  -8   9        7.37        3.90      1.67 o
  -2  -8   9        3.84        1.05      1.28 o
  -1  -8   9        0.03       -0.41      1.07 o
   0  -8   9       48.22       42.64      2.80 o
   1  -8   9        0.13       -1.76      1.76 o
   2  -8   9      139.33      158.91      5.88 o
   3  -8   9        0.11       -1.13      1.13 o
   4  -8   9        3.43        4.28      1.69 o
   5  -8   9       10.49       13.87      2.19 o
  -8  -7   9        5.67        4.51      2.42 o
  -7  -7   9        4.43        3.87      3.57 o
  -6  -7   9       29.42       26.31      3.18 o
  -5  -7   9       22.18       16.95      2.74 o
  -4  -7   9        5.37        2.46      1.55 o
  -3  -7   9       97.96      106.10      4.23 o
  -2  -7   9        3.43        2.52      1.20 o
  -1  -7   9       43.01       41.26      2.25 o
   0  -7   9        0.89        0.34      1.15 o
   1  -7   9        4.25        4.88      1.31 o
   2  -7   9       42.96       40.70      2.32 o
   3  -7   9       10.08       13.26      1.70 o
   4  -7   9       33.72       33.60      3.90 o
   5  -7   9        0.05       -0.47      1.28 o
   6  -7   9        6.53        7.11      1.45 o
  -9  -6   9        5.79        3.85      2.52 o
  -8  -6   9        0.83        3.73      2.20 o
  -7  -6   9       35.61       36.53      3.52 o
  -6  -6   9       28.50       21.51      2.33 o
  -5  -6   9        8.17        7.94      1.78 o
  -4  -6   9      161.36      164.59      5.29 o
  -3  -6   9        1.88        6.25      1.35 o
  -2  -6   9       15.75       16.34      1.97 o
  -1  -6   9        1.11        0.25      0.91 o
   0  -6   9        0.60        0.46      0.82 o
   1  -6   9      152.35      134.12      3.41 o
   2  -6   9        9.66       10.73      1.42 o
   3  -6   9      162.38      165.05      4.39 o
   4  -6   9       54.17       54.66      3.01 o
   5  -6   9       16.02       15.72      1.79 o
   6  -6   9        9.56        8.24      2.20 o
   7  -6   9       23.36       30.26      3.30 o
  -9  -5   9        0.11        0.51      2.08 o
  -8  -5   9        0.03        0.78      1.76 o
  -7  -5   9        4.99        9.76      2.30 o
  -6  -5   9       21.59       28.06      2.76 o
  -5  -5   9       35.97       33.27      2.05 o
  -4  -5   9       65.26       56.77      5.65 o
  -3  -5   9      150.37      169.21      4.35 o
  -2  -5   9       25.88       34.41      1.89 o
  -1  -5   9      460.69      458.91      7.10 o
   0  -5   9       30.48       26.43      1.47 o
   1  -5   9       57.46       56.96      2.17 o
   2  -5   9       15.65       13.69      1.27 o
   3  -5   9       48.97       47.14      4.49 o
   4  -5   9       16.11       18.26      1.48 o
   5  -5   9       45.47       47.33      2.06 o
   6  -5   9        0.37        0.76      1.23 o
   7  -5   9        5.65        7.33      1.98 o
   8  -5   9        1.67        3.60      1.86 o
 -10  -4   9        0.26       -1.03      2.08 o
  -9  -4   9       19.54       27.30      7.93 o
  -8  -4   9       10.37       10.47      2.30 o
  -7  -4   9        2.72        3.47      1.86 o
  -6  -4   9       10.35        6.81      1.90 o
  -5  -4   9       17.00       15.83      1.50 o
  -4  -4   9       16.29       19.65      1.61 o
  -3  -4   9      313.90      290.92      5.44 o
  -2  -4   9       46.15       49.34      2.44 o
  -1  -4   9       57.17       53.94      1.64 o
   0  -4   9       27.37       28.89      1.20 o
   1  -4   9       53.26       47.64      1.56 o
   2  -4   9      179.48      193.35      3.85 o
   3  -4   9       57.26       43.12      1.92 o
   4  -4   9        0.12       -0.66      0.66 o
   5  -4   9      149.91      142.28      4.06 o
   6  -4   9        1.06        1.64      1.19 o
   7  -4   9       39.89       36.10      2.44 o
   8  -4   9       19.32       22.26      2.52 o
 -10  -3   9        8.79       10.09      2.52 o
  -9  -3   9        4.61        7.65      3.57 o
  -8  -3   9        1.31       -1.42      1.42 o
  -7  -3   9        1.26        2.02      1.54 o
  -6  -3   9      115.30      116.68      4.06 o
  -5  -3   9       17.25       22.40      1.62 o
  -4  -3   9        9.95       10.92      0.99 o
  -3  -3   9       95.87       99.14      2.64 o
  -2  -3   9       41.73       36.87      1.58 o
  -1  -3   9      608.66      618.79     10.98 o
   0  -3   9      636.52      657.06      9.19 o
   1  -3   9      123.29      118.33      2.29 o
   2  -3   9       99.87       98.28      2.02 o
   3  -3   9       31.91       37.17      1.32 o
   4  -3   9      507.42      472.51      6.74 o
   5  -3   9      196.10      204.65      4.59 o
   6  -3   9        0.06        0.74      0.96 o
   7  -3   9        0.78       -0.81      0.87 o
   8  -3   9       39.90       39.25      2.21 o
   9  -3   9        3.70        7.01      1.76 o
 -10  -2   9        3.53        1.55      1.98 o
  -9  -2   9        5.23        5.44      1.98 o
  -8  -2   9       27.07       28.59      2.96 o
  -7  -2   9        0.22        1.11      1.20 o
  -6  -2   9       21.67       20.90      1.85 o
  -5  -2   9       41.14       55.26      2.28 o
  -4  -2   9       18.05       23.94      1.34 o
  -3  -2   9        1.90        3.55      0.70 o
  -2  -2   9     1296.42     1299.75     18.76 o
  -1  -2   9       69.91       62.06      1.62 o
   0  -2   9       11.26        7.32      0.65 o
   1  -2   9       93.61       90.63      1.77 o
   2  -2   9      359.74      344.66      4.82 o
   3  -2   9       13.39       14.89      0.66 o
   4  -2   9      157.17      152.45      3.37 o
   5  -2   9       84.23       78.58      2.38 o
   6  -2   9      150.75      131.56      3.30 o
   7  -2   9        6.21        2.68      0.93 o
   8  -2   9        3.61        2.06      1.03 o
   9  -2   9        1.28        1.14      1.08 o
 -10  -1   9        0.37        2.57      2.08 o
  -9  -1   9       27.90       27.79      3.18 o
  -8  -1   9        0.31        2.02      2.95 o
  -7  -1   9       25.37       25.75      3.16 o
  -6  -1   9        0.11        1.05      0.88 o
  -5  -1   9      114.48       92.00      2.61 o
  -4  -1   9        5.25        0.31      0.63 o
  -3  -1   9        0.96       -0.61      0.61 o
  -2  -1   9      171.99      180.53      3.91 o
  -1  -1   9       78.99       91.02      1.77 o
   0  -1   9      187.53      204.05      2.93 o
   1  -1   9       11.16       10.89      0.54 o
   2  -1   9      180.64      226.34      3.15 o
   3  -1   9       54.81       48.48      1.18 o
   4  -1   9       96.27      102.28      2.29 o
   5  -1   9      532.32      508.94      7.88 o
   6  -1   9        2.78        4.69      0.76 o
   7  -1   9        4.27        5.09      0.84 o
   8  -1   9        1.57        1.10      0.73 o
   9  -1   9        7.88        4.33      0.86 o
  10  -1   9        0.21        2.02      1.10 o
 -10   0   9        9.57       11.58      2.64 o
  -9   0   9       10.77       13.71      2.52 o
  -8   0   9       86.33       79.87      4.50 o
  -7   0   9        9.70       11.67      1.67 o
  -6   0   9        0.02       -0.28      0.88 o
  -5   0   9       71.47       72.98      2.30 o
  -4   0   9       26.27       19.44      1.12 o
  -3   0   9      960.71      998.87     13.47 o
  -2   0   9      822.37      902.72     12.16 o
  -1   0   9        6.41       11.06      1.44 o
   0   0   9      519.44      484.20      5.58 o
   1   0   9       25.39       24.70      0.91 o
   2   0   9        0.07       -0.27      0.27 o
   3   0   9      116.13       95.66      1.42 o
   4   0   9        0.53        1.14      0.46 o
   5   0   9        0.08       -0.14      0.51 o
   6   0   9      636.27      591.89      8.85 o
   7   0   9       88.51       87.70      1.91 o
   8   0   9        3.20        4.09      0.69 o
   9   0   9        6.55        6.13      0.84 o
 -10   1   9        0.51        3.88      2.20 o
  -9   1   9        5.99        3.79      2.08 o
  -8   1   9        2.60        5.44      2.95 o
  -7   1   9       11.79       12.72      2.30 o
  -6   1   9        0.04       -0.83      1.08 o
  -5   1   9      151.90      154.95      4.03 o
  -4   1   9       82.36       91.07      2.28 o
  -3   1   9       87.26      106.11      2.36 o
  -2   1   9      170.41      170.23      3.17 o
  -1   1   9      228.65      217.24      3.42 o
   0   1   9       20.56       20.30      0.72 o
   1   1   9       45.79       48.89      0.92 o
   2   1   9      164.18      190.51      2.43 o
   3   1   9      159.25      157.48      1.94 o
   4   1   9        3.27        3.39      0.51 o
   5   1   9      561.77      586.93      8.69 o
   6   1   9        0.03        1.26      0.47 o
   7   1   9        0.30        0.36      0.52 o
   8   1   9        5.47        7.77      2.80 o
   9   1   9        0.66        2.80      2.49 o
  10   1   9        0.16       -2.49      2.49 o
  -9   2   9        4.80        0.78      1.98 o
  -8   2   9       11.03       11.12      2.39 o
  -7   2   9       46.22       42.39      3.40 o
  -6   2   9       74.34       81.02      4.13 o
  -5   2   9      138.98      145.48      3.84 o
  -4   2   9       18.03       15.20      1.14 o
  -3   2   9      438.22      493.02      6.74 o
  -2   2   9       44.72       61.52      1.73 o
  -1   2   9        0.12        1.30      0.61 o
   0   2   9      104.67      104.02      1.66 o
   1   2   9        2.49        2.52      0.36 o
   2   2   9        3.33        3.19      0.39 o
   3   2   9      206.90      206.76      2.55 o
   4   2   9       28.94       30.30      1.00 o
   5   2   9      202.43      198.69      3.10 o
   6   2   9        0.26       -0.07      0.45 o
   7   2   9        9.27        9.35      0.81 o
   8   2   9       62.93       56.88      4.97 o
   9   2   9        0.67        0.00      2.18 o
  10   2   9        3.76        4.66      2.80 o
  -9   3   9        3.37        3.90      2.95 o
  -8   3   9        6.81        9.17      2.42 o
  -7   3   9        8.45       13.87      2.42 o
  -6   3   9       26.26       24.72      2.32 o
  -5   3   9       51.33       56.75      2.47 o
  -4   3   9       96.41      100.97      2.80 o
  -3   3   9       51.14       52.36      1.75 o
  -2   3   9       27.78       27.71      1.22 o
  -1   3   9        0.68       -0.06      0.40 o
   0   3   9      429.70      443.03      5.24 o
   1   3   9       86.64       95.13      1.55 o
   2   3   9      104.91      121.29      1.77 o
   3   3   9      154.36      152.73      1.96 o
   4   3   9       85.92       88.51      1.75 o
   5   3   9       51.14       52.54      1.49 o
   6   3   9      359.83      342.00      6.57 o
   7   3   9        9.12       13.86      0.74 o
   8   3   9        0.18        0.52      0.83 o
   9   3   9       19.46       16.16      3.11 o
  -9   4   9        2.32        3.11      2.42 o
  -8   4   9       21.95       27.94      3.40 o
  -7   4   9        5.73        4.60      2.08 o
  -6   4   9       79.19       70.21      3.53 o
  -5   4   9      104.35      113.09      5.93 o
  -4   4   9       25.67       21.57      1.59 o
  -3   4   9        2.35        4.31      0.83 o
  -2   4   9      248.53      244.00      6.00 o
  -1   4   9       10.39       16.40      1.07 o
   0   4   9       97.95      102.35      1.87 o
   1   4   9      349.56      355.19      4.17 o
   2   4   9      124.92      135.76      2.07 o
   3   4   9        8.61        7.25      0.51 o
   4   4   9      276.64      260.64      5.20 o
   5   4   9       11.71       12.89      0.86 o
   6   4   9       10.69        9.98      0.80 o
   7   4   9        1.90        1.83      0.65 o
   8   4   9       18.97       17.64      1.08 o
   9   4   9       40.99       45.66      2.08 o
  -8   5   9        3.49        2.37      2.49 o
  -7   5   9        0.73        4.19      2.08 o
  -6   5   9        4.10        3.52      1.37 o
  -5   5   9        0.08        0.57      1.20 o
  -4   5   9        0.71       -0.84      0.84 o
  -3   5   9        0.08       -0.35      0.80 o
  -2   5   9        0.89        0.12      0.69 o
  -1   5   9      207.63      205.64      3.61 o
   0   5   9      112.19      120.55      2.26 o
   1   5   9      430.81      448.50      5.70 o
   2   5   9        0.07        0.65      0.46 o
   3   5   9        5.05        2.09      0.59 o
   4   5   9       24.27       27.66      0.88 o
   5   5   9      119.62      105.84      2.40 o
   6   5   9      105.45      126.53      2.66 o
   7   5   9       46.41       45.53      1.78 o
   8   5   9        0.09       -0.26      0.73 o
   9   5   9        7.77        9.14      1.08 o
  10   5   9        0.27        0.16      1.10 o
  -7   6   9       24.86       18.65      4.97 o
  -6   6   9        4.07        3.57      2.16 o
  -5   6   9        0.39        0.95      1.31 o
  -4   6   9       63.06       66.09      2.60 o
  -3   6   9        9.91       13.58      1.41 o
  -2   6   9        0.33        0.20      0.78 o
  -1   6   9       71.70       72.17      2.18 o
   0   6   9        0.77       -0.60      0.64 o
   1   6   9      160.36      151.06      2.99 o
   2   6   9      141.22      147.71      3.79 o
   3   6   9      146.38      157.96      3.72 o
   4   6   9       34.46       34.38      1.55 o
   5   6   9       21.22       16.44      1.31 o
   6   6   9        8.77        6.20      1.13 o
   7   6   9        0.04       -0.90      0.90 o
   8   6   9        0.44       -0.33      1.01 o
   9   6   9        6.30        7.09      1.19 o
  10   6   9       13.13       15.19      1.26 o
  -7   7   9        4.91        4.18      2.39 o
  -6   7   9        0.05        1.18      2.01 o
  -5   7   9       26.98       26.47      3.46 o
  -4   7   9        9.89        8.35      1.83 o
  -3   7   9       44.86       42.68      2.19 o
  -2   7   9        1.77        1.69      1.03 o
  -1   7   9        6.68        7.96      1.22 o
   0   7   9        9.97       10.74      1.36 o
   1   7   9      478.26      508.40      8.67 o
   2   7   9       11.64       11.12      1.43 o
   3   7   9        0.87        2.46      0.88 o
   4   7   9        1.67        1.38      0.81 o
   5   7   9        0.00       -0.68      0.68 o
   6   7   9        3.27       -1.10      1.55 o
   7   7   9       20.10       25.20      5.28 o
   8   7   9        0.77       -0.31      1.42 o
   9   7   9       23.57       24.97      2.39 o
  -6   8   9        5.81        6.04      2.46 o
  -5   8   9        0.26        1.35      2.39 o
  -4   8   9        0.76       -0.61      1.55 o
  -3   8   9        1.89       -0.47      1.15 o
  -2   8   9        2.74       -0.41      1.09 o
  -1   8   9       87.67       95.67      3.57 o
   0   8   9        6.18        7.05      1.51 o
   1   8   9      106.69      111.40      3.95 o
   2   8   9        0.23       -0.50      1.03 o
   3   8   9       81.01       83.32      3.02 o
   4   8   9       62.61       66.00      2.59 o
   5   8   9        4.43        2.46      0.99 o
   6   8   9       21.67       29.83      3.57 o
   7   8   9        1.69       -1.42      1.42 o
   8   8   9        1.28        2.07      1.86 o
   9   8   9        4.60        4.54      2.30 o
  -4   9   9       21.06       22.73      2.86 o
  -3   9   9        5.33        4.49      2.03 o
  -2   9   9        2.44        4.71      1.84 o
  -1   9   9        0.52        2.46      1.39 o
   0   9   9        9.08       10.95      2.03 o
   1   9   9        1.06        0.16      1.65 o
   2   9   9       90.23       94.34      3.45 o
   3   9   9        0.02        1.04      1.13 o
   4   9   9        8.66        7.69      1.42 o
   5   9   9       13.90       18.64      1.70 o
   6   9   9        0.42        0.79      1.03 o
   7   9   9        0.00        3.11      2.80 o
   8   9   9        0.13        1.55      1.94 o
  -3  10   9        9.10        7.98      2.32 o
  -2  10   9       15.59       16.22      4.66 o
  -1  10   9        1.03        1.66      1.67 o
   0  10   9        4.55        6.69      1.96 o
   1  10   9        5.28        7.90      2.03 o
   2  10   9        5.97        5.59      2.20 o
   3  10   9        2.20        4.77      1.48 o
   4  10   9       11.70       12.70      1.73 o
   5  10   9       26.04       31.33      2.24 o
   6  10   9        0.50        0.19      1.35 o
   0  11   9        0.12       -1.64      2.54 o
   1  11   9        0.02        0.31      1.73 o
   2  11   9        0.05        1.18      2.16 o
   3  11   9        6.82        5.13      3.26 o
   4  11   9        2.31        2.02      2.16 o
  -2 -10  10        0.48       -0.62      2.80 o
  -1 -10  10        1.82       -0.36      2.24 o
  -5  -9  10       10.86       14.35      3.73 o
  -4  -9  10        8.74        6.75      2.61 o
  -3  -9  10        7.14       11.74      2.83 o
  -2  -9  10        2.67       -1.55      1.55 o
  -1  -9  10        2.43       -0.08      1.59 o
   0  -9  10        0.47       -1.10      1.87 o
   1  -9  10       25.82       25.04      3.05 o
   2  -9  10        5.79        7.65      2.52 o
   3  -9  10       28.26       29.79      5.59 o
  -7  -8  10        0.18        5.91      3.73 o
  -6  -8  10        2.00        2.80      3.11 o
  -5  -8  10       10.37        5.86      2.52 o
  -4  -8  10        6.22        6.53      2.52 o
  -3  -8  10       39.07       43.23      3.17 o
  -2  -8  10        4.81        3.06      1.42 o
  -1  -8  10        3.25        4.05      1.67 o
   0  -8  10        9.19       12.17      2.19 o
   1  -8  10       35.46       35.47      2.77 o
   2  -8  10        4.04        8.15      1.89 o
   3  -8  10        7.59        8.20      1.87 o
   4  -8  10       48.55       52.91      4.12 o
  -8  -7  10       11.52       12.12      4.35 o
  -7  -7  10       23.38       32.94      5.59 o
  -6  -7  10        0.05       -0.28      3.88 o
  -5  -7  10       18.12       20.92      3.05 o
  -4  -7  10       22.09       25.92      2.50 o
  -3  -7  10       48.19       54.01      3.16 o
  -2  -7  10       53.27       61.24      2.75 o
  -1  -7  10        2.97        1.53      1.21 o
   0  -7  10      102.59      109.98      4.23 o
   1  -7  10        5.57        3.22      1.29 o
   2  -7  10       59.01       58.41      3.19 o
   3  -7  10        9.58       10.12      2.60 o
   4  -7  10       22.08       22.65      1.98 o
   5  -7  10        4.63        1.08      1.34 o
   6  -7  10        0.27        3.42      2.20 o
  -9  -6  10        2.16        0.62      2.20 o
  -8  -6  10        0.66       -1.49      2.49 o
  -7  -6  10        0.02        2.13      2.08 o
  -6  -6  10       14.84       15.76      3.46 o
  -5  -6  10        0.08        1.82      1.55 o
  -4  -6  10        6.82        5.29      1.59 o
  -3  -6  10       77.94       76.80      3.51 o
  -2  -6  10        7.53        9.04      1.43 o
  -1  -6  10        5.28        5.64      1.12 o
   0  -6  10        3.34        2.59      1.35 o
   1  -6  10        0.27       -0.25      0.96 o
   2  -6  10      138.00      122.92      3.75 o
   3  -6  10       12.95       18.06      1.67 o
   4  -6  10       13.98       17.74      1.64 o
   5  -6  10        6.85        6.68      1.24 o
   6  -6  10       23.91       22.66      2.96 o
   7  -6  10       24.86       29.49      3.18 o
  -9  -5  10        4.09        4.10      2.80 o
  -8  -5  10        5.13        7.85      2.52 o
  -7  -5  10       55.58       61.26      4.28 o
  -6  -5  10       25.19       22.05      2.27 o
  -5  -5  10       19.39       28.34      2.01 o
  -4  -5  10        5.91        6.73      1.31 o
  -3  -5  10       33.81       35.35      2.08 o
  -2  -5  10      250.50      264.96      4.84 o
  -1  -5  10       47.56       43.04      3.12 o
   0  -5  10        0.05        0.36      0.81 o
   1  -5  10       63.21       71.07      3.29 o
   2  -5  10       18.26       16.73      1.46 o
   3  -5  10        0.42        1.09      0.91 o
   4  -5  10        8.06        7.47      1.39 o
   5  -5  10       54.73       48.54      2.08 o
   6  -5  10        0.23       -1.23      1.23 o
   7  -5  10        4.86        6.68      1.98 o
   8  -5  10       11.86       12.43      3.42 o
  -9  -4  10        0.41       -1.11      2.95 o
  -8  -4  10       17.35       20.76      3.11 o
  -7  -4  10        7.50       10.75      2.49 o
  -6  -4  10        7.84        7.52      2.26 o
  -5  -4  10        2.81        1.37      1.00 o
  -4  -4  10        0.07       -0.88      0.88 o
  -3  -4  10       39.97       44.49      1.91 o
  -2  -4  10       15.12       16.00      1.18 o
  -1  -4  10       67.82       68.28      2.05 o
   0  -4  10      330.43      313.71      5.20 o
   1  -4  10      224.22      228.23      4.52 o
   2  -4  10       34.57       34.76      1.45 o
   3  -4  10       24.28       23.08      3.05 o
   4  -4  10        7.50        7.04      2.02 o
   5  -4  10       15.34       11.78      1.55 o
   6  -4  10        4.05        2.94      1.26 o
   7  -4  10       18.02       16.63      2.20 o
   8  -4  10       16.11       18.66      2.95 o
 -10  -3  10       10.85       13.90      4.51 o
  -9  -3  10        0.92        5.13      2.64 o
  -8  -3  10       21.85       15.44      2.74 o
  -7  -3  10        3.31        2.56      1.86 o
  -6  -3  10        0.45       -0.37      1.13 o
  -5  -3  10       56.27       55.39      2.40 o
  -4  -3  10        0.15        0.78      0.91 o
  -3  -3  10       35.27       25.52      1.44 o
  -2  -3  10       29.27       35.13      1.64 o
  -1  -3  10      503.71      498.78      6.86 o
   0  -3  10      577.31      591.76      7.88 o
   1  -3  10        0.07        0.41      0.53 o
   2  -3  10        0.66        1.41      0.56 o
   3  -3  10      636.86      614.85      8.63 o
   4  -3  10       47.41       52.84      1.49 o
   5  -3  10       34.23       32.76      1.77 o
   6  -3  10       52.41       53.93      2.27 o
   7  -3  10        4.95        2.69      1.10 o
   8  -3  10        0.47        0.26      1.42 o
   9  -3  10       38.66       37.18      2.74 o
 -10  -2  10        0.92        0.41      1.94 o
  -9  -2  10        5.54        5.49      2.64 o
  -8  -2  10        3.69        5.28      1.98 o
  -7  -2  10       18.32       22.41      3.58 o
  -6  -2  10       76.97       74.78      3.33 o
  -5  -2  10        5.31        7.94      1.24 o
  -4  -2  10        1.19       -0.53      0.69 o
  -3  -2  10      156.72      161.69      3.52 o
  -2  -2  10        1.66        1.26      0.73 o
  -1  -2  10        1.23       -0.13      0.64 o
   0  -2  10      127.08      147.86      2.65 o
   1  -2  10      744.92      731.00      8.20 o
   2  -2  10        1.92        5.08      0.66 o
   3  -2  10       14.28       18.31      0.80 o
   4  -2  10       62.27       61.61      1.61 o
   5  -2  10        5.72        4.86      0.99 o
   6  -2  10       27.30       27.40      1.52 o
   7  -2  10        4.48        3.73      0.99 o
   8  -2  10        5.85        2.40      1.26 o
   9  -2  10        0.12        0.10      1.01 o
 -10  -1  10        0.64       -0.93      1.98 o
  -9  -1  10        3.76        1.21      1.94 o
  -8  -1  10        1.18        1.24      1.86 o
  -7  -1  10      100.11      106.70      4.06 o
  -6  -1  10       32.82       36.22      3.33 o
  -5  -1  10       20.21       18.94      1.84 o
  -4  -1  10      131.55      144.08      3.06 o
  -3  -1  10       15.54        9.57      1.00 o
  -2  -1  10      256.86      281.44      5.05 o
  -1  -1  10      129.10      121.55      2.35 o
   0  -1  10        0.07       -0.29      0.41 o
   1  -1  10      191.29      195.64      3.31 o
   2  -1  10        6.51        6.62      0.70 o
   3  -1  10       18.66       22.62      0.76 o
   4  -1  10      647.62      646.22      9.83 o
   5  -1  10        7.60        6.04      0.80 o
   6  -1  10      109.46      110.55      2.81 o
   7  -1  10       35.28       31.19      1.50 o
   8  -1  10        0.24       -0.28      0.75 o
   9  -1  10        0.34        0.93      0.82 o
  10  -1  10        0.95        1.24      1.10 o
 -10   0  10        3.48        2.33      2.20 o
  -9   0  10       15.11       15.15      2.83 o
  -8   0  10        0.13        0.78      1.76 o
  -7   0  10       43.52       44.34      2.80 o
  -6   0  10        1.24       -0.72      1.01 o
  -5   0  10       12.91       10.65      1.28 o
  -4   0  10      278.94      244.54      4.33 o
  -3   0  10       31.91       33.60      1.52 o
  -2   0  10      293.61      277.44      5.03 o
  -1   0  10       17.83       11.65      0.77 o
   0   0  10      540.55      565.26      6.48 o
   1   0  10        1.21        0.75      0.33 o
   2   0  10        0.02       -0.28      0.31 o
   3   0  10      602.75      610.40      7.55 o
   4   0  10       20.11       24.61      1.07 o
   5   0  10      184.99      178.23      3.32 o
   6   0  10       17.79       21.14      1.05 o
   7   0  10       31.30       26.51      1.69 o
   8   0  10        0.04        0.81      0.68 o
   9   0  10        6.70        6.39      0.85 o
  -9   1  10        0.00        1.24      1.98 o
  -8   1  10        0.01        0.16      1.76 o
  -7   1  10        1.77        0.10      1.64 o
  -6   1  10       82.01       79.67      3.47 o
  -5   1  10       38.52       39.34      2.51 o
  -4   1  10       92.97       81.62      2.24 o
  -3   1  10       78.53       69.94      2.22 o
  -2   1  10      100.03      110.42      2.69 o
  -1   1  10        1.27        4.15      0.60 o
   0   1  10      127.01      145.74      2.22 o
   1   1  10        2.69        2.03      0.39 o
   2   1  10       18.47       17.98      0.64 o
   3   1  10        2.41        3.66      0.34 o
   4   1  10       70.35       66.27      1.56 o
   5   1  10        5.02        2.79      0.68 o
   6   1  10        2.24        3.18      0.63 o
   7   1  10       43.13       49.03      1.33 o
   8   1  10       10.77       10.94      1.11 o
   9   1  10        6.71        8.70      3.11 o
  -9   2  10        0.94        0.31      1.98 o
  -8   2  10        5.71        4.09      2.08 o
  -7   2  10        3.96        3.60      1.86 o
  -6   2  10        0.21        0.00      1.26 o
  -5   2  10        0.56        1.40      1.12 o
  -4   2  10      448.69      452.76      7.72 o
  -3   2  10      374.31      359.49      5.75 o
  -2   2  10      194.60      183.72      3.42 o
  -1   2  10      138.09      121.56      2.21 o
   0   2  10       76.02       83.47      1.60 o
   1   2  10       11.12       10.20      0.57 o
   2   2  10      469.52      491.84      5.65 o
   3   2  10       37.90       32.98      0.81 o
   4   2  10      432.45      438.09      6.19 o
   5   2  10      514.88      515.95      7.83 o
   6   2  10        3.29        2.94      0.59 o
   7   2  10       63.53       56.19      1.40 o
   8   2  10        5.31        4.66      2.18 o
   9   2  10        4.15        0.93      2.18 o
  10   2  10       14.55       13.67      3.73 o
  -9   3  10        2.52       -2.08      2.08 o
  -8   3  10        8.13        3.73      2.20 o
  -7   3  10        7.96        6.94      2.30 o
  -6   3  10        0.82       -0.82      1.37 o
  -5   3  10       50.39       49.67      3.68 o
  -4   3  10       63.98       73.72      3.10 o
  -3   3  10       26.49       23.74      1.28 o
  -2   3  10        0.66        3.21      0.71 o
  -1   3  10      272.00      267.87      3.86 o
   0   3  10       19.26       17.24      0.78 o
   1   3  10      622.93      672.60      7.17 o
   2   3  10      111.65      113.61      1.86 o
   3   3  10       12.79       10.74      0.50 o
   4   3  10      147.63      141.90      2.58 o
   5   3  10      419.97      409.84      6.45 o
   6   3  10       44.85       36.39      1.29 o
   7   3  10       71.93       71.47      1.75 o
   8   3  10       35.98       37.41      1.61 o
   9   3  10       41.19       43.51      4.66 o
  -8   4  10        0.27       -0.51      2.08 o
  -7   4  10       66.19       74.67      4.83 o
  -6   4  10       14.97       14.16      2.15 o
  -5   4  10        7.45        8.82      1.30 o
  -4   4  10       67.12       68.79      2.44 o
  -3   4  10       67.39       70.68      2.52 o
  -2   4  10       21.07       15.51      1.14 o
  -1   4  10      159.35      162.40      2.78 o
   0   4  10      505.27      494.67      6.27 o
   1   4  10      180.79      177.70      2.66 o
   2   4  10       77.89       78.96      1.60 o
   3   4  10      120.23      112.84      1.65 o
   4   4  10      183.41      191.56      3.27 o
   5   4  10        1.45        1.88      0.58 o
   6   4  10       18.21       14.72      0.94 o
   7   4  10       25.24       22.39      1.19 o
   8   4  10       24.93       23.19      1.31 o
   9   4  10        0.79        0.16      0.88 o
  -8   5  10       17.80       21.13      4.97 o
  -7   5  10        0.73        1.71      2.20 o
  -6   5  10       52.91       49.18      2.79 o
  -5   5  10        2.06        0.72      1.84 o
  -4   5  10        1.13        1.46      0.94 o
  -3   5  10        9.57        9.32      1.19 o
  -2   5  10       96.12       89.42      2.45 o
  -1   5  10        1.25        1.59      0.64 o
   0   5  10      431.30      423.15      5.62 o
   1   5  10        0.92        3.10      0.56 o
   2   5  10      422.15      407.20      5.00 o
   3   5  10      125.21      137.69      2.68 o
   4   5  10       43.66       40.55      1.20 o
   5   5  10       40.18       43.54      1.67 o
   6   5  10        0.29        0.17      0.82 o
   7   5  10        6.20        6.18      1.08 o
   8   5  10        1.37        2.11      0.78 o
   9   5  10        5.00        7.59      1.05 o
  10   5  10       30.94       32.37      1.98 o
  -7   6  10       14.26        9.01      4.35 o
  -6   6  10       48.50       42.52      4.97 o
  -5   6  10        7.41        5.09      1.73 o
  -4   6  10       16.46       17.79      1.88 o
  -3   6  10        5.44        2.46      1.16 o
  -2   6  10       14.01       17.95      1.47 o
  -1   6  10       35.15       36.34      2.25 o
   0   6  10        8.89        7.32      0.87 o
   1   6  10       85.40       88.12      2.26 o
   2   6  10      436.97      452.26      6.74 o
   3   6  10        2.00        2.62      0.96 o
   4   6  10       24.77       24.77      1.35 o
   5   6  10        4.22        0.00      0.90 o
   6   6  10        9.00        9.56      1.93 o
   7   6  10        3.78        1.41      0.90 o
   8   6  10        6.52        5.46      1.35 o
   9   6  10        2.21        1.97      1.08 o
  10   6  10        0.00       -1.24      1.55 o
  -6   7  10        0.87        2.13      2.16 o
  -5   7  10        8.09        8.39      2.01 o
  -4   7  10       57.74       67.21      3.65 o
  -3   7  10       35.57       36.99      2.60 o
  -2   7  10        6.91        7.33      1.28 o
  -1   7  10        2.70        0.11      0.96 o
   0   7  10        7.55        6.70      1.22 o
   1   7  10        0.34       -0.80      1.07 o
   2   7  10        0.87        1.06      1.04 o
   3   7  10       56.61       50.31      2.20 o
   4   7  10        0.59        3.00      1.42 o
   5   7  10       47.23       51.20      1.89 o
   6   7  10        1.34        1.54      1.13 o
   7   7  10        1.45        1.69      1.13 o
   8   7  10        0.41        0.56      1.33 o
   9   7  10        5.60        3.23      1.41 o
  -5   8  10        2.73        5.07      2.03 o
  -4   8  10        4.53        4.52      1.87 o
  -3   8  10        0.03       -1.10      1.10 o
  -2   8  10       15.66       13.63      1.95 o
  -1   8  10       26.99       26.41      2.17 o
   0   8  10       80.75       85.59      3.38 o
   1   8  10       69.48       62.15      2.82 o
   2   8  10        2.33        0.25      1.61 o
   3   8  10       80.28       77.80      3.33 o
   4   8  10        1.88        2.97      1.26 o
   5   8  10        3.93        5.86      1.10 o
   6   8  10       21.61       23.74      2.14 o
   7   8  10        0.07        0.62      1.26 o
   8   8  10        0.15        0.93      1.45 o
  -4   9  10        8.81        8.45      2.28 o
  -3   9  10       62.62       62.80      3.88 o
  -2   9  10        3.95        5.85      1.51 o
  -1   9  10        2.41        4.83      1.78 o
   0   9  10        2.60        2.31      1.67 o
   1   9  10       46.40       39.54      2.92 o
   2   9  10        0.30       -1.10      1.10 o
   3   9  10        5.36        8.95      1.85 o
   4   9  10       13.15       10.30      1.78 o
   5   9  10       40.74       39.71      2.17 o
   6   9  10       19.92       21.58      2.26 o
   7   9  10        0.30       -0.17      1.45 o
  -2  10  10        2.37        4.01      2.52 o
  -1  10  10        1.51        0.93      1.73 o
   0  10  10        3.08        3.55      1.85 o
   1  10  10        0.31       -1.59      1.59 o
   2  10  10        0.51       -0.18      2.18 o
   3  10  10        0.90        0.60      1.55 o
   4  10  10        6.00        3.18      1.78 o
   5  10  10        0.82        1.37      1.42 o
   6  10  10        6.76        8.50      1.37 o
   1  11  10        0.18       -2.64      2.64 o
   2  11  10        3.92        1.51      3.57 o
   3  11  10        0.15       -0.05      2.16 o
  -5  -9  11        3.53        0.93      2.39 o
  -4  -9  11       15.24       16.63      4.20 o
  -3  -9  11        7.81        9.03      2.74 o
  -2  -9  11       14.80       15.53      2.96 o
  -1  -9  11        1.01       -2.32      3.55 o
   0  -9  11        7.74        7.42      2.09 o
   1  -9  11       32.92       39.98      6.06 o
   2  -9  11        0.00        1.24      2.20 o
  -6  -8  11        3.98        6.22      3.73 o
  -5  -8  11        0.02       -0.74      2.30 o
  -4  -8  11       16.10       17.61      4.66 o
  -3  -8  11        3.21        5.14      1.96 o
  -2  -8  11       15.93       14.51      2.66 o
  -1  -8  11       15.20       13.49      2.10 o
   0  -8  11       19.99       19.48      2.36 o
   1  -8  11       35.58       38.40      2.95 o
   2  -8  11        0.36        1.79      1.65 o
   3  -8  11       55.18       58.90      8.55 o
   4  -8  11        0.02        1.41      1.69 o
  -7  -7  11        0.33        0.00      3.42 o
  -6  -7  11        2.26       -0.82      2.08 o
  -5  -7  11        7.35        2.22      2.08 o
  -4  -7  11       32.35       28.59      6.22 o
  -3  -7  11        6.92        9.12      1.96 o
  -2  -7  11        3.30        2.18      1.30 o
  -1  -7  11       18.25       23.68      2.03 o
   0  -7  11        0.52       -1.22      1.22 o
   1  -7  11       68.54       78.19      4.04 o
   2  -7  11        0.13       -0.69      1.19 o
   3  -7  11       10.65        9.86      2.15 o
   4  -7  11       20.95       20.63      2.22 o
   5  -7  11        0.28        1.22      1.34 o
  -8  -6  11       15.95       11.50      4.04 o
  -7  -6  11       12.49        4.35      3.42 o
  -6  -6  11       54.44       57.51      4.38 o
  -5  -6  11        3.94        4.29      2.01 o
  -4  -6  11        4.82        5.55      1.75 o
  -3  -6  11        0.00       -1.23      1.23 o
  -2  -6  11        3.06        2.10      1.20 o
  -1  -6  11       11.91       13.13      1.55 o
   0  -6  11        7.10        9.12      1.30 o
   1  -6  11       89.16       86.45      3.14 o
   2  -6  11      141.78      134.14      4.01 o
   3  -6  11       33.78       34.52      2.15 o
   4  -6  11       78.68       89.15      3.26 o
   5  -6  11        2.68        2.67      1.19 o
   6  -6  11        4.88        7.46      2.20 o
  -9  -5  11        0.36        0.62      2.20 o
  -8  -5  11        7.96        6.69      2.52 o
  -7  -5  11       26.37       23.88      3.42 o
  -6  -5  11       33.92       43.10      3.05 o
  -5  -5  11        1.01        0.93      1.28 o
  -4  -5  11       87.66       88.54      3.29 o
  -3  -5  11        6.71        5.80      2.52 o
  -2  -5  11       16.61       17.72      1.51 o
  -1  -5  11       43.06       37.78      2.07 o
   0  -5  11       12.18       11.37      1.28 o
   1  -5  11      164.67      172.14      3.96 o
   2  -5  11      199.66      195.86      4.79 o
   3  -5  11        5.08        2.96      1.04 o
   4  -5  11        0.88        1.38      0.94 o
   5  -5  11        0.95        0.29      0.86 o
   6  -5  11       34.75       31.69      2.96 o
   7  -5  11        3.27        2.95      1.98 o
  -9  -4  11       13.48       15.20      2.96 o
  -8  -4  11       12.07        9.12      2.52 o
  -7  -4  11        1.76        3.39      2.08 o
  -6  -4  11        4.75        3.02      1.55 o
  -5  -4  11        0.16       -0.74      1.26 o
  -4  -4  11        0.05       -0.79      1.26 o
  -3  -4  11        0.63       -1.11      1.11 o
  -2  -4  11       65.86       61.12      2.27 o
  -1  -4  11       16.57       15.28      1.55 o
   0  -4  11        0.60        1.38      0.88 o
   1  -4  11      657.01      636.22     10.16 o
   2  -4  11       18.63       14.89      1.48 o
   3  -4  11       60.99       57.02      2.18 o
   4  -4  11      121.96      131.70      3.54 o
   5  -4  11       28.54       26.86      2.14 o
   6  -4  11        2.20        2.59      1.37 o
   7  -4  11        2.43       -0.16      1.54 o
   8  -4  11        0.56       -0.31      1.54 o
  -9  -3  11        1.00        0.02      2.64 o
  -8  -3  11       16.22       19.95      3.05 o
  -7  -3  11       48.73       44.87      3.62 o
  -6  -3  11       53.02       54.72      2.99 o
  -5  -3  11        0.19       -0.88      0.88 o
  -4  -3  11       46.24       54.87      2.44 o
  -3  -3  11       94.72       91.23      2.69 o
  -2  -3  11        6.57        4.40      0.96 o
  -1  -3  11       58.34       46.93      1.57 o
   0  -3  11       13.02       10.04      0.93 o
   1  -3  11        6.06        4.90      0.73 o
   2  -3  11      685.24      653.72      9.32 o
   3  -3  11       73.60       81.63      2.32 o
   4  -3  11        3.19        3.01      0.67 o
   5  -3  11       45.96       44.11      2.24 o
   6  -3  11        5.10        3.20      1.07 o
   7  -3  11      109.66      115.55      4.08 o
   8  -3  11        0.12        2.78      1.64 o
  -9  -2  11        0.14       -0.93      2.64 o
  -8  -2  11       11.22        9.67      2.39 o
  -7  -2  11        5.57        3.80      1.45 o
  -6  -2  11       13.18       12.57      1.79 o
  -5  -2  11       78.62       70.44      2.80 o
  -4  -2  11      189.12      168.17      4.39 o
  -3  -2  11      168.54      161.11      3.69 o
  -2  -2  11       37.67       35.93      1.63 o
  -1  -2  11      460.51      409.46      5.87 o
   0  -2  11       24.09       29.04      1.09 o
   1  -2  11        0.51        0.03      0.51 o
   2  -2  11       91.48       87.24      2.31 o
   3  -2  11       81.07       84.55      1.92 o
   4  -2  11        7.09        8.50      0.76 o
   5  -2  11      370.09      362.33      7.05 o
   6  -2  11       35.23       31.01      1.68 o
   7  -2  11        0.09       -0.35      0.81 o
   8  -2  11        0.46        1.24      1.08 o
   9  -2  11       37.79       43.39      2.15 o
  -9  -1  11        0.53        0.47      1.98 o
  -8  -1  11       27.04       27.24      3.42 o
  -7  -1  11        1.47        3.85      1.46 o
  -6  -1  11       53.91       58.36      4.41 o
  -5  -1  11        6.87        3.94      1.17 o
  -4  -1  11       86.01       89.89      2.64 o
  -3  -1  11      412.35      416.39      7.16 o
  -2  -1  11        0.88       -0.66      0.66 o
  -1  -1  11       55.55       55.68      1.71 o
   0  -1  11       21.61       21.01      1.16 o
   1  -1  11      201.56      194.73      3.31 o
   2  -1  11       54.46       49.59      1.37 o
   3  -1  11      423.60      426.26      5.33 o
   4  -1  11       39.12       27.01      1.28 o
   5  -1  11       82.59       81.18      2.45 o
   6  -1  11       17.88       18.69      1.27 o
   7  -1  11       71.73       75.92      2.40 o
   8  -1  11       59.20       53.44      2.42 o
   9  -1  11        1.61        1.76      0.90 o
  -9   0  11        1.12        2.33      2.20 o
  -8   0  11        5.27        5.25      2.16 o
  -7   0  11        4.00        5.80      1.61 o
  -6   0  11       10.43       12.80      1.78 o
  -5   0  11       71.76       79.88      2.99 o
  -4   0  11      168.76      157.71      3.63 o
  -3   0  11      221.19      202.80      4.25 o
  -2   0  11      199.75      210.40      4.20 o
  -1   0  11      703.79      651.52      9.20 o
   0   0  11      488.60      503.94      8.06 o
   1   0  11      186.64      205.03      2.86 o
   2   0  11        8.74        6.64      0.58 o
   3   0  11       84.96      100.85      1.79 o
   4   0  11       26.72       22.45      1.12 o
   5   0  11        2.56        1.59      0.73 o
   6   0  11      337.14      318.79      5.99 o
   7   0  11       12.69       15.85      1.11 o
   8   0  11        5.18        7.59      0.85 o
   9   0  11        0.34        0.12      0.83 o
  -9   1  11        5.21        8.22      2.52 o
  -8   1  11       25.42       23.91      3.18 o
  -7   1  11        1.03        0.04      1.71 o
  -6   1  11       16.18       13.18      1.91 o
  -5   1  11        5.38        4.26      1.15 o
  -4   1  11      127.37      141.77      7.27 o
  -3   1  11      369.83      342.06      6.20 o
  -2   1  11      485.18      417.82      7.06 o
  -1   1  11        1.78        3.77      0.69 o
   0   1  11       49.62       34.67      1.14 o
   1   1  11       79.50       96.12      1.63 o
   2   1  11      154.65      161.45      2.62 o
   3   1  11        0.31        0.38      0.34 o
   4   1  11        1.06        0.44      0.56 o
   5   1  11      253.43      246.58      4.32 o
   6   1  11        0.70       -0.14      0.58 o
   7   1  11        3.38        2.67      0.68 o
   8   1  11       54.09       52.06      2.03 o
   9   1  11       13.96       18.03      3.73 o
  -9   2  11        0.72        0.75      2.08 o
  -8   2  11        0.12       -0.49      1.86 o
  -7   2  11       14.85       15.54      2.74 o
  -6   2  11       56.81       55.70      3.15 o
  -5   2  11        6.17        5.89      1.30 o
  -4   2  11        0.01        1.37      1.00 o
  -3   2  11      668.66      716.25     11.31 o
  -2   2  11        0.03        1.26      0.65 o
  -1   2  11        0.02        1.73      0.60 o
   0   2  11     1108.02     1076.36     11.68 o
   1   2  11      140.85      166.02      2.24 o
   2   2  11       16.53       19.16      0.75 o
   3   2  11       53.30       62.04      1.14 o
   4   2  11        1.84        2.47      0.58 o
   5   2  11      182.40      176.22      3.35 o
   6   2  11      131.14      118.80      2.49 o
   7   2  11        1.29        1.64      0.67 o
   8   2  11        8.17        5.91      1.47 o
   9   2  11        0.93        2.49      2.49 o
  10   2  11        0.63       -1.24      2.80 o
  -9   3  11        0.15       -1.77      2.18 o
  -8   3  11        7.49        5.48      4.66 o
  -7   3  11        4.27        5.10      2.16 o
  -6   3  11        0.09       -1.13      1.37 o
  -5   3  11        2.73        1.55      1.09 o
  -4   3  11        0.33        0.71      0.86 o
  -3   3  11       23.07       23.21      1.34 o
  -2   3  11      230.43      219.32      4.08 o
  -1   3  11       14.20       16.36      0.94 o
   0   3  11       38.69       30.65      1.04 o
   1   3  11      145.29      119.38      1.97 o
   2   3  11       10.72       10.88      0.68 o
   3   3  11      293.97      269.24      3.23 o
   4   3  11        6.62        3.36      0.67 o
   5   3  11       16.39       15.22      1.00 o
   6   3  11        0.54        0.79      0.94 o
   7   3  11        7.77        9.76      0.87 o
   8   3  11       13.94       14.94      0.95 o
  -8   4  11       18.56       20.20      4.97 o
  -7   4  11        4.60        7.18      2.95 o
  -6   4  11       33.22       34.63      2.80 o
  -5   4  11       68.69       65.04      3.79 o
  -4   4  11        0.05       -0.40      0.88 o
  -3   4  11        0.08        0.57      0.82 o
  -2   4  11       27.01       34.00      1.71 o
  -1   4  11       13.52       14.46      1.02 o
   0   4  11       10.09       18.67      1.23 o
   1   4  11     1823.93     1848.65     20.55 o
   2   4  11       45.63       47.17      1.23 o
   3   4  11      233.68      227.97      2.89 o
   4   4  11       10.28       14.00      1.16 o
   5   4  11      163.86      172.76      3.80 o
   6   4  11        0.99        1.78      0.76 o
   7   4  11        0.06       -0.31      0.67 o
   8   4  11        1.84        4.14      0.90 o
   9   4  11        9.04        9.87      1.19 o
  -8   5  11        0.02        1.24      3.73 o
  -7   5  11       37.20       38.85      5.91 o
  -6   5  11        0.91        2.93      2.33 o
  -5   5  11        9.02        7.73      1.85 o
  -4   5  11       48.05       37.18      3.36 o
  -3   5  11       14.74       13.69      1.58 o
  -2   5  11       48.98       52.52      2.13 o
  -1   5  11      201.74      219.54      4.13 o
   0   5  11        4.49        5.58      0.90 o
   1   5  11      121.03      115.59      2.63 o
   2   5  11      106.33      109.82      2.15 o
   3   5  11      109.90      115.19      2.34 o
   4   5  11      163.15      164.24      3.44 o
   5   5  11        6.57        5.91      0.84 o
   6   5  11        5.76        8.59      1.26 o
   7   5  11        9.97       11.96      1.12 o
   8   5  11        0.07        0.72      0.82 o
   9   5  11        7.52       10.65      1.13 o
  10   5  11        0.79        0.16      1.10 o
  -7   6  11        0.05       -3.42      3.42 o
  -6   6  11        0.97        0.31      1.98 o
  -5   6  11       20.05       22.32      2.57 o
  -4   6  11       28.29       32.50      2.36 o
  -3   6  11        0.36       -0.77      1.04 o
  -2   6  11       24.67       20.61      1.80 o
  -1   6  11       40.88       42.09      1.84 o
   0   6  11       12.67        9.32      1.09 o
   1   6  11        2.69        0.09      1.00 o
   2   6  11      281.69      280.62      5.94 o
   3   6  11      228.81      239.37      5.19 o
   4   6  11       23.33       21.35      1.50 o
   5   6  11        0.44       -0.06      1.19 o
   6   6  11       55.89       61.21      2.63 o
   7   6  11        8.22        6.54      1.31 o
   8   6  11        2.87        2.73      1.00 o
   9   6  11       17.79       21.03      1.67 o
  -6   7  11       54.00       52.76      4.55 o
  -5   7  11        9.58        8.86      2.11 o
  -4   7  11       20.54       27.50      2.68 o
  -3   7  11        0.69       -0.54      1.24 o
  -2   7  11       38.04       36.71      3.45 o
  -1   7  11        5.78        1.40      1.03 o
   0   7  11        1.46        1.06      0.91 o
   1   7  11       16.30       17.27      1.70 o
   2   7  11       18.56       20.41      1.67 o
   3   7  11        4.38        6.78      1.46 o
   4   7  11       57.04       55.68      2.51 o
   5   7  11        4.21        2.31      0.93 o
   6   7  11       48.91       52.44      5.28 o
   7   7  11       12.20       13.33      2.80 o
   8   7  11        1.13        0.81      1.42 o
   9   7  11        0.69       -0.58      2.95 o
  -5   8  11        4.30        5.24      2.01 o
  -4   8  11        8.00        8.63      2.24 o
  -3   8  11        7.08        5.28      1.69 o
  -2   8  11       11.58       10.03      1.60 o
  -1   8  11        0.53        0.92      1.14 o
   0   8  11        0.14        0.71      1.35 o
   1   8  11       76.36       85.13      3.33 o
   2   8  11        5.33        2.48      1.26 o
   3   8  11        0.19       -0.70      1.19 o
   4   8  11       10.60        8.56      1.41 o
   5   8  11        5.06        6.22      1.24 o
   6   8  11        1.09       -1.49      1.49 o
   7   8  11       18.73       15.66      2.64 o
   8   8  11        1.71       -0.07      1.94 o
  -4   9  11        9.36        9.83      2.54 o
  -3   9  11        0.03        3.63      1.97 o
  -2   9  11        3.97        3.61      1.62 o
  -1   9  11       47.10       46.11      2.86 o
   0   9  11        1.47        2.85      1.67 o
   1   9  11       10.62        9.63      1.97 o
   2   9  11        0.85       -1.31      1.31 o
   3   9  11        0.32        0.61      1.46 o
   4   9  11        0.44        0.06      1.32 o
   5   9  11        2.07        0.62      1.39 o
   6   9  11        4.56        0.77      1.86 o
   7   9  11       25.38       28.75      3.18 o
  -2  10  11        0.87        2.35      2.52 o
  -1  10  11        4.90        5.36      1.81 o
   0  10  11        0.10       -1.82      2.33 o
   1  10  11        2.16        4.18      1.96 o
   2  10  11        0.21       -1.78      1.78 o
   3  10  11        0.71        2.34      1.86 o
   4  10  11        2.55        4.32      1.73 o
   5  10  11        6.34        5.33      1.69 o
   6  10  11        1.11        0.57      2.08 o
  -4  -9  12        0.00        2.10      2.30 o
  -3  -9  12        2.02        5.59      3.42 o
  -2  -9  12        0.48        0.93      2.08 o
  -1  -9  12        1.70        3.79      2.39 o
   0  -9  12       11.28        6.89      3.42 o
   1  -9  12       19.20       27.05      3.58 o
  -6  -8  12        1.55        2.49      3.73 o
  -5  -8  12        0.06        0.53      2.24 o
  -4  -8  12       10.23        5.85      2.61 o
  -3  -8  12        0.06       -1.86      2.95 o
  -2  -8  12        1.43       -1.86      1.86 o
  -1  -8  12       18.41       13.09      2.18 o
   0  -8  12        4.35        2.40      2.07 o
   1  -8  12        0.81        1.35      1.94 o
   2  -8  12       11.00        8.85      4.97 o
   3  -8  12        3.65        3.65      2.16 o
  -7  -7  12        0.76       -2.80      2.80 o
  -6  -7  12       17.03       22.31      4.04 o
  -5  -7  12        6.15        5.06      2.30 o
  -4  -7  12       57.97       47.57      4.03 o
  -3  -7  12       16.72       18.14      2.33 o
  -2  -7  12        9.19       11.41      2.11 o
  -1  -7  12       23.10       19.69      2.21 o
   0  -7  12       20.30       25.24      2.44 o
   1  -7  12        2.23        4.78      2.59 o
   2  -7  12       68.46       77.04      3.35 o
   3  -7  12        9.73        5.91      1.69 o
   4  -7  12        5.37        5.51      2.07 o
   5  -7  12       33.71       44.57      2.74 o
  -8  -6  12        2.74       -0.62      3.42 o
  -7  -6  12        0.61       -1.24      3.11 o
  -6  -6  12       46.99       43.68      3.94 o
  -5  -6  12        5.29        7.33      2.24 o
  -4  -6  12       49.12       46.05      5.04 o
  -3  -6  12       12.28       11.19      1.91 o
  -2  -6  12        0.30        0.35      1.19 o
  -1  -6  12        0.00        0.92      1.19 o
   0  -6  12       16.97       17.85      1.77 o
   1  -6  12       12.08       15.05      1.70 o
   2  -6  12       34.78       34.58      2.27 o
   3  -6  12        4.93        6.24      1.35 o
   4  -6  12        2.37        1.16      1.16 o
   5  -6  12        0.07       -0.62      1.13 o
   6  -6  12        1.82        0.24      1.86 o
  -8  -5  12        8.12        0.00      3.42 o
  -7  -5  12       20.86       23.62      4.66 o
  -6  -5  12        1.79        6.28      2.49 o
  -5  -5  12       25.09       33.42      3.27 o
  -4  -5  12       17.26       24.62      2.39 o
  -3  -5  12      119.46      129.46      4.72 o
  -2  -5  12        0.31       -1.28      1.28 o
  -1  -5  12        0.18        0.66      0.98 o
   0  -5  12       93.40       89.43      2.85 o
   1  -5  12       19.74       16.30      1.63 o
   2  -5  12       12.40       12.99      1.96 o
   3  -5  12       56.69       57.19      2.50 o
   4  -5  12       24.68       27.97      1.79 o
   5  -5  12        5.62        8.38      1.44 o
   6  -5  12       14.17       15.08      2.52 o
   7  -5  12       12.76       21.83      3.73 o
  -9  -4  12        0.01       -2.18      2.80 o
  -8  -4  12        0.10       -1.98      1.98 o
  -7  -4  12        0.04        0.62      1.98 o
  -6  -4  12        2.22        3.23      1.55 o
  -5  -4  12       48.76       44.94      2.48 o
  -4  -4  12       27.46       39.94      2.28 o
  -3  -4  12        0.69        1.39      1.31 o
  -2  -4  12      306.13      309.60      6.73 o
  -1  -4  12      245.12      215.48      4.61 o
   0  -4  12        5.78        9.28      1.19 o
   1  -4  12        0.13       -0.57      0.84 o
   2  -4  12       15.18       15.31      1.46 o
   3  -4  12        7.90        6.37      1.13 o
   4  -4  12        9.21        8.33      1.30 o
   5  -4  12        3.52        3.14      1.37 o
   6  -4  12       26.07       21.45      3.08 o
   7  -4  12       24.84       29.43      2.86 o
   8  -4  12       33.10       46.31      4.97 o
  -9  -3  12        3.04       -0.22      2.30 o
  -8  -3  12        2.57        3.86      2.30 o
  -7  -3  12        2.29       -0.33      1.86 o
  -6  -3  12        7.27        6.30      1.71 o
  -5  -3  12       22.14       23.37      1.97 o
  -4  -3  12        4.39        1.38      1.04 o
  -3  -3  12      293.24      281.77      5.58 o
  -2  -3  12      232.98      230.48      4.75 o
  -1  -3  12       30.48       35.72      1.75 o
   0  -3  12        0.79       -0.22      0.80 o
   1  -3  12      131.78      135.03      3.23 o
   2  -3  12        2.11        1.19      0.98 o
   3  -3  12      183.99      175.51      4.20 o
   4  -3  12      112.22      108.58      2.99 o
   5  -3  12        0.43       -1.13      1.13 o
   6  -3  12       88.54       97.61      3.74 o
   7  -3  12        0.29        0.58      1.64 o
   8  -3  12        9.48       11.88      1.98 o
  -9  -2  12        0.74        6.22      2.42 o
  -8  -2  12       20.02       15.13      2.86 o
  -7  -2  12       15.25        9.72      2.49 o
  -6  -2  12        2.20        2.79      1.41 o
  -5  -2  12       18.44       26.32      3.02 o
  -4  -2  12       42.29       42.83      2.21 o
  -3  -2  12      145.16      142.01      3.47 o
  -2  -2  12      332.17      356.34      6.42 o
  -1  -2  12       38.70       38.85      1.58 o
   0  -2  12      786.76      788.05     11.70 o
   1  -2  12        5.60        4.56      0.71 o
   2  -2  12        0.09        0.39      0.53 o
   3  -2  12      264.09      282.37      5.14 o
   4  -2  12        7.01        4.74      0.55 o
   5  -2  12       81.30       73.29      2.62 o
   6  -2  12        0.03        0.24      0.91 o
   7  -2  12       46.92       47.70      2.18 o
   8  -2  12       30.73       35.15      2.09 o
   9  -2  12       15.95       20.38      2.33 o
  -9  -1  12        2.56        0.33      2.64 o
  -8  -1  12       34.02       33.14      4.51 o
  -7  -1  12        2.73        1.99      1.55 o
  -6  -1  12        0.12       -0.22      1.37 o
  -5  -1  12       30.04       33.10      2.06 o
  -4  -1  12       96.23       92.24      3.14 o
  -3  -1  12        8.99       14.05      1.28 o
  -2  -1  12      323.85      288.41      5.44 o
  -1  -1  12      113.34      107.20      2.59 o
   0  -1  12      124.65      120.57      2.26 o
   1  -1  12      227.14      223.14      3.40 o
   2  -1  12       56.95       54.82      1.53 o
   3  -1  12        5.82        4.11      0.65 o
   4  -1  12       16.73       14.64      1.25 o
   5  -1  12       99.01       89.60      2.74 o
   6  -1  12        6.21        5.29      1.26 o
   7  -1  12        6.18        8.01      1.03 o
   8  -1  12        9.99       12.06      1.18 o
   9  -1  12       12.51       16.76      1.61 o
  -9   0  12        1.14        2.10      2.33 o
  -8   0  12        0.39        0.93      1.98 o
  -7   0  12       18.80       17.46      2.83 o
  -6   0  12        4.32        4.43      1.49 o
  -5   0  12       23.54       23.70      1.82 o
  -4   0  12       26.30       32.15      2.06 o
  -3   0  12       54.32       43.79      1.90 o
  -2   0  12      251.72      264.02      5.08 o
  -1   0  12      108.72      106.48      2.57 o
   0   0  12        0.02        5.04      0.80 o
   1   0  12       68.32       67.16      1.69 o
   2   0  12        3.91        1.22      0.45 o
   3   0  12       46.56       43.63      1.23 o
   4   0  12      163.33      178.31      4.03 o
   5   0  12      167.15      165.69      3.81 o
   6   0  12       10.03       10.15      1.06 o
   7   0  12        5.02        7.67      1.00 o
   8   0  12        1.95        1.67      0.84 o
   9   0  12        4.44        4.26      1.10 o
  -9   1  12       15.49       16.15      6.99 o
  -8   1  12        2.76        1.64      3.42 o
  -7   1  12       30.20       43.09      3.88 o
  -6   1  12        1.68       -1.26      1.26 o
  -5   1  12       14.70       12.91      2.29 o
  -4   1  12      645.03      611.04     11.29 o
  -3   1  12      209.33      202.12      4.36 o
  -2   1  12      171.59      175.39      3.81 o
  -1   1  12      102.52      108.97      2.59 o
   0   1  12      116.96      117.17      2.36 o
   1   1  12      308.80      292.78      4.10 o
   2   1  12        7.94        5.84      0.61 o
   3   1  12      155.40      134.79      2.27 o
   4   1  12       88.71       96.94      2.39 o
   5   1  12      277.44      270.25      5.35 o
   6   1  12       19.91       20.21      1.21 o
   7   1  12       21.49       15.11      1.11 o
   8   1  12        5.66        5.70      1.17 o
   9   1  12        1.70        1.14      1.11 o
  -9   2  12        0.87        1.81      2.30 o
  -8   2  12        8.37        9.79      2.64 o
  -7   2  12        5.26        7.01      3.26 o
  -6   2  12       20.25       18.60      2.26 o
  -5   2  12      108.77       93.64      4.26 o
  -4   2  12       25.56       27.02      1.90 o
  -3   2  12        0.94        2.77      0.93 o
  -2   2  12       70.66       61.80      2.19 o
  -1   2  12        2.17        1.94      0.65 o
   0   2  12      120.09       95.64      1.98 o
   1   2  12       25.14       25.31      0.96 o
   2   2  12      482.09      478.36      6.05 o
   3   2  12      220.41      242.77      3.17 o
   4   2  12      290.79      274.72      4.86 o
   5   2  12       81.27       74.25      2.28 o
   6   2  12       40.07       37.69      1.57 o
   7   2  12        4.12        3.13      0.69 o
   8   2  12        9.36        9.92      0.85 o
   9   2  12        0.74       -2.18      2.18 o
  -8   3  12        0.79       -0.62      3.11 o
  -7   3  12       39.23       38.27      3.84 o
  -6   3  12       67.39       82.77      4.45 o
  -5   3  12        3.64        6.19      1.42 o
  -4   3  12       14.27       12.33      2.20 o
  -3   3  12        4.45        2.10      0.95 o
  -2   3  12        9.83        6.78      0.97 o
  -1   3  12       11.44       12.96      1.30 o
   0   3  12        3.18        7.44      0.76 o
   1   3  12        0.10       -0.53      0.53 o
   2   3  12      494.54      510.22      6.02 o
   3   3  12       29.27       30.54      1.04 o
   4   3  12      175.90      170.16      3.84 o
   5   3  12       49.72       39.75      1.67 o
   6   3  12       29.65       36.73      2.44 o
   7   3  12       10.25        8.41      0.99 o
   8   3  12       12.23        8.74      0.90 o
   9   3  12        2.00        3.73      1.24 o
  -8   4  12        0.01        1.86      3.42 o
  -7   4  12       12.99       13.36      4.66 o
  -6   4  12       17.06       26.94      3.36 o
  -5   4  12        0.01        0.19      1.72 o
  -4   4  12      117.48      125.81      3.91 o
  -3   4  12       14.40       14.74      1.57 o
  -2   4  12       29.86       34.59      2.29 o
  -1   4  12       76.35       79.97      2.50 o
   0   4  12       48.47       42.18      1.62 o
   1   4  12       20.56       20.21      1.43 o
   2   4  12      103.85       99.04      2.14 o
   3   4  12       25.43       25.52      0.95 o
   4   4  12      461.16      454.72      7.09 o
   5   4  12      167.81      151.96      6.46 o
   6   4  12       50.88       43.03      1.83 o
   7   4  12       21.65       25.99      1.73 o
   8   4  12       33.68       40.28      1.79 o
   9   4  12        0.66       -0.93      1.40 o
  -7   5  12        5.09       -1.86      3.42 o
  -6   5  12       28.83       37.38      9.32 o
  -5   5  12       15.51       22.42      2.51 o
  -4   5  12       28.49       30.19      2.20 o
  -3   5  12       46.78       48.37      3.23 o
  -2   5  12       37.50       39.15      2.17 o
  -1   5  12      115.42      100.72      2.95 o
   0   5  12       29.08       28.66      1.62 o
   1   5  12       98.95      101.16      2.90 o
   2   5  12        1.93        2.03      0.72 o
   3   5  12      119.70      105.78      2.46 o
   4   5  12        0.94        1.18      0.57 o
   5   5  12       17.24       16.11      1.31 o
   6   5  12        4.91        3.14      1.13 o
   7   5  12       40.70       45.34      3.38 o
   8   5  12       11.18       13.68      1.37 o
   9   5  12        2.13        1.02      0.95 o
  -6   6  12       10.69        6.40      2.53 o
  -5   6  12        0.81       -0.35      2.04 o
  -4   6  12        0.30       -1.04      1.15 o
  -3   6  12       14.20       20.36      1.97 o
  -2   6  12        4.48        2.84      1.35 o
  -1   6  12       20.11       21.98      1.64 o
   0   6  12       41.95       37.69      1.75 o
   1   6  12       52.08       46.58      2.02 o
   2   6  12       10.85       10.24      1.24 o
   3   6  12       31.99       33.39      1.80 o
   4   6  12       13.77        9.14      1.07 o
   5   6  12       35.55       42.97      2.51 o
   6   6  12        1.72        3.84      1.27 o
   7   6  12       26.39       28.66      3.43 o
   8   6  12       25.09       26.79      5.59 o
   9   6  12        0.33        0.67      1.67 o
  -6   7  12        1.44       -0.62      2.49 o
  -5   7  12       22.88       25.83      2.92 o
  -4   7  12        0.29        1.65      1.67 o
  -3   7  12       29.54       37.30      2.58 o
  -2   7  12        4.95        5.21      1.42 o
  -1   7  12       11.33       12.01      2.06 o
   0   7  12       41.70       38.89      2.08 o
   1   7  12      109.91      123.61      3.47 o
   2   7  12       50.69       55.55      2.24 o
   3   7  12        4.00        6.10      1.88 o
   4   7  12        4.48        1.60      1.05 o
   5   7  12        1.74        0.54      0.79 o
   6   7  12        2.37        3.40      1.64 o
   7   7  12        2.71        0.07      1.42 o
   8   7  12        5.76        3.78      1.55 o
  -5   8  12        0.00       -0.53      1.82 o
  -4   8  12       13.71       16.86      2.58 o
  -3   8  12        1.72        2.00      1.87 o
  -2   8  12        5.98        7.73      1.66 o
  -1   8  12       55.03       57.20      2.98 o
   0   8  12       19.50       19.17      1.98 o
   1   8  12        4.10        2.38      1.18 o
   2   8  12        0.53       -1.16      1.23 o
   3   8  12        7.57        9.35      1.65 o
   4   8  12        2.36        3.74      1.37 o
   5   8  12        9.29        8.47      1.52 o
   6   8  12        7.21        6.84      2.08 o
   7   8  12       14.30       16.24      4.82 o
   8   8  12       29.01       31.51      3.18 o
  -3   9  12        7.29        7.45      2.74 o
  -2   9  12       35.66       40.75      3.35 o
  -1   9  12        4.79        6.02      1.81 o
   0   9  12       33.47       37.73      2.68 o
   1   9  12       10.07       11.19      2.03 o
   2   9  12        5.95        5.08      1.73 o
   3   9  12       14.68       16.82      2.14 o
   4   9  12        0.05        0.74      1.41 o
   5   9  12        2.01        2.81      1.39 o
   6   9  12        0.70        0.66      1.78 o
   7   9  12        0.60       -1.86      1.94 o
  -1  10  12        2.21        1.74      1.67 o
   0  10  12        6.10        9.85      2.01 o
   1  10  12        2.34       -1.31      1.94 o
   2  10  12        4.28        2.52      2.08 o
   3  10  12        7.82       14.34      6.22 o
   4  10  12        7.78       10.81      2.00 o
   5  10  12        0.00       -1.24      1.41 o
  -5  -8  13        9.53        9.35      2.96 o
  -4  -8  13        0.55       -1.20      2.33 o
  -3  -8  13        1.82       -1.24      2.49 o
  -2  -8  13        0.01        0.47      2.01 o
  -1  -8  13        5.87        5.02      2.24 o
   0  -8  13        0.36        0.78      4.82 o
   1  -8  13       12.53       13.54      2.76 o
   2  -8  13       21.23       18.97      2.91 o
  -6  -7  13        0.10       -1.09      2.20 o
  -5  -7  13        9.60       13.54      2.91 o
  -4  -7  13       34.08       41.42      4.03 o
  -3  -7  13        2.56        6.01      1.85 o
  -2  -7  13       23.47       25.52      3.14 o
  -1  -7  13        5.32        6.71      1.83 o
   0  -7  13       21.55       17.94      2.28 o
   1  -7  13       25.31       36.16      2.83 o
   2  -7  13        0.00        1.11      1.50 o
   3  -7  13        6.75        4.18      1.73 o
   4  -7  13       54.89       74.38      3.75 o
  -7  -6  13        1.31        0.00      3.42 o
  -6  -6  13        1.10        2.66      2.30 o
  -5  -6  13        0.01       -1.33      1.86 o
  -4  -6  13       41.58       51.72      3.93 o
  -3  -6  13       18.83       21.52      2.45 o
  -2  -6  13       20.13       22.17      2.45 o
  -1  -6  13       15.64       18.76      2.39 o
   0  -6  13       73.41       64.83      4.50 o
   1  -6  13        3.57        2.47      1.32 o
   2  -6  13       96.76      104.42      4.80 o
   3  -6  13        0.96        0.29      1.23 o
   4  -6  13        0.01       -0.18      1.26 o
   5  -6  13        3.38        6.19      1.91 o
  -8  -5  13        2.90        2.80      3.73 o
  -7  -5  13        1.34        2.80      3.42 o
  -6  -5  13        7.34        6.22      2.42 o
  -5  -5  13        2.26        2.18      2.80 o
  -4  -5  13       40.24       44.44      2.99 o
  -3  -5  13        7.57        5.78      1.79 o
  -2  -5  13       55.58       54.17      3.10 o
  -1  -5  13        6.54        4.07      1.46 o
   0  -5  13       75.26       78.35      3.05 o
   1  -5  13       42.69       43.35      2.31 o
   2  -5  13       11.31        8.51      1.46 o
   3  -5  13        0.76        0.88      1.10 o
   4  -5  13        5.97        5.95      1.22 o
   5  -5  13       18.17       23.04      1.54 o
   6  -5  13       15.66       22.66      2.74 o
  -8  -4  13        7.36        3.73      3.42 o
  -7  -4  13        0.31        1.55      2.80 o
  -6  -4  13        1.06       -1.64      1.64 o
  -5  -4  13        0.88        3.27      2.49 o
  -4  -4  13        4.91        7.11      1.73 o
  -3  -4  13      165.98      165.45      5.36 o
  -2  -4  13      107.35      116.37      6.20 o
  -1  -4  13        0.98        0.23      1.97 o
   0  -4  13        0.73       -0.65      0.91 o
   1  -4  13       12.26       11.29      1.48 o
   2  -4  13       23.25       23.14      1.73 o
   3  -4  13        7.47        8.45      1.26 o
   4  -4  13        0.04       -0.18      0.88 o
   5  -4  13        2.84        4.12      1.49 o
   6  -4  13        0.76        1.86      1.76 o
   7  -4  13       15.06       18.95      2.52 o
  -8  -3  13        1.85       -2.80      2.80 o
  -7  -3  13        0.93        0.93      2.80 o
  -6  -3  13        0.34        0.78      1.76 o
  -5  -3  13       15.55       17.55      2.09 o
  -4  -3  13        2.45        4.11      1.63 o
  -3  -3  13       36.79       34.26      2.62 o
  -2  -3  13        0.02        0.93      1.07 o
  -1  -3  13      416.34      396.53      7.11 o
   0  -3  13        0.30        1.65      0.88 o
   1  -3  13       63.06       63.96      2.24 o
   2  -3  13       51.77       50.14      3.72 o
   3  -3  13       75.64       58.84      2.30 o
   4  -3  13       57.04       53.58      2.08 o
   5  -3  13        3.14        0.83      1.26 o
   6  -3  13        8.13        9.71      1.78 o
   7  -3  13       42.23       46.63      4.82 o
   8  -3  13       12.29       11.33      2.08 o
  -9  -2  13       16.58       24.24      4.97 o
  -8  -2  13        0.30        1.44      2.49 o
  -7  -2  13       13.01       11.03      2.52 o
  -6  -2  13       15.59       14.46      2.00 o
  -5  -2  13        0.80        2.30      1.21 o
  -4  -2  13        1.00       -0.94      1.00 o
  -3  -2  13      108.46      104.71      3.38 o
  -2  -2  13      198.76      171.78      4.38 o
  -1  -2  13      394.56      384.82      7.61 o
   0  -2  13       18.45       23.77      1.66 o
   1  -2  13       38.95       42.12      2.00 o
   2  -2  13      370.63      364.21      7.08 o
   3  -2  13        9.72       15.13      1.17 o
   4  -2  13       31.05       34.07      1.41 o
   5  -2  13        0.29        1.71      1.00 o
   6  -2  13       24.07       20.10      2.15 o
   7  -2  13        0.05        0.20      1.16 o
   8  -2  13       22.74       31.95      2.52 o
  -9  -1  13        2.45        0.00      3.11 o
  -8  -1  13        7.03        6.10      3.26 o
  -7  -1  13        0.01       -1.76      1.76 o
  -6  -1  13        9.04        6.87      1.67 o
  -5  -1  13        0.89        0.79      1.07 o
  -4  -1  13       34.68       34.21      2.09 o
  -3  -1  13       16.14       21.93      1.51 o
  -2  -1  13        9.79        7.36      1.07 o
  -1  -1  13       79.24       69.30      2.28 o
   0  -1  13      602.95      603.73      8.83 o
   1  -1  13       10.67        7.60      0.87 o
   2  -1  13       73.91       83.34      2.32 o
   3  -1  13       39.04       31.85      1.30 o
   4  -1  13      195.84      192.05      4.49 o
   5  -1  13        2.75        1.98      1.03 o
   6  -1  13        4.65        3.23      1.03 o
   7  -1  13       10.89       14.89      1.36 o
   8  -1  13       14.91       13.58      1.44 o
   9  -1  13       12.94       17.35      1.49 o
  -9   0  13        0.90       -1.24      3.11 o
  -8   0  13       42.28       39.66      3.94 o
  -7   0  13        0.02        0.16      1.98 o
  -6   0  13       28.23       30.01      6.34 o
  -5   0  13        5.26        7.65      1.43 o
  -4   0  13      188.99      184.04      4.73 o
  -3   0  13       94.87       96.96      2.86 o
  -2   0  13       17.67       18.46      1.35 o
  -1   0  13       55.07       57.02      2.38 o
   0   0  13      210.64      201.39      4.02 o
   1   0  13       61.21       54.23      1.57 o
   2   0  13        0.62       -0.25      0.44 o
   3   0  13      533.03      499.51      7.12 o
   4   0  13      318.82      301.03      6.19 o
   5   0  13      112.11      111.34      4.06 o
   6   0  13        2.97        3.60      0.91 o
   7   0  13        9.91        7.63      1.05 o
   8   0  13        0.89       -0.63      0.83 o
   9   0  13        3.51        8.56      1.43 o
  -8   1  13       12.52        7.77      4.04 o
  -7   1  13        2.21        3.92      2.49 o
  -6   1  13        6.92        9.16      1.91 o
  -5   1  13       51.69       40.03      2.36 o
  -4   1  13        4.15        5.68      1.26 o
  -3   1  13       81.37       76.17      2.55 o
  -2   1  13        0.00        0.70      0.79 o
  -1   1  13        1.91        0.28      0.70 o
   0   1  13       41.40       29.26      1.23 o
   1   1  13       52.78       48.85      1.63 o
   2   1  13      211.82      240.84      5.65 o
   3   1  13       14.27       11.64      0.80 o
   4   1  13       13.33       19.10      1.30 o
   5   1  13      212.56      219.69      5.35 o
   6   1  13        0.21       -0.71      0.71 o
   7   1  13        3.74        3.04      0.88 o
   8   1  13        0.10       -0.13      0.69 o
   9   1  13        1.13        0.93      0.88 o
  -8   2  13        0.01       -2.49      3.11 o
  -7   2  13       19.39       27.04      4.97 o
  -6   2  13       75.71       80.77      3.99 o
  -5   2  13       53.91       41.92      2.44 o
  -4   2  13        4.27        8.23      1.39 o
  -3   2  13       10.92        7.36      1.12 o
  -2   2  13        0.64        0.20      0.86 o
  -1   2  13        2.20        4.61      0.85 o
   0   2  13      206.17      211.18      3.89 o
   1   2  13      201.74      216.45      3.64 o
   2   2  13        0.61        0.57      0.44 o
   3   2  13       26.26       24.93      0.98 o
   4   2  13       12.60       16.87      1.35 o
   5   2  13       36.07       30.67      1.54 o
   6   2  13       12.76        8.42      1.03 o
   7   2  13        3.41        1.89      1.03 o
   8   2  13       24.51       19.99      1.23 o
   9   2  13        0.32        0.30      0.84 o
  -8   3  13        2.52        2.18      3.42 o
  -7   3  13        0.76       -0.62      3.11 o
  -6   3  13        0.08       -0.59      2.08 o
  -5   3  13       99.39      100.19      5.26 o
  -4   3  13        1.47        1.23      1.61 o
  -3   3  13       30.01       33.16      2.05 o
  -2   3  13        0.06        0.16      0.82 o
  -1   3  13        2.68        1.41      0.86 o
   0   3  13      215.59      186.43      4.00 o
   1   3  13      143.88      161.77      3.25 o
   2   3  13       57.86       60.41      2.32 o
   3   3  13      101.99      100.97      2.06 o
   4   3  13       23.38       19.88      1.61 o
   5   3  13       56.83       61.96      2.17 o
   6   3  13       54.61       51.31      1.93 o
   7   3  13       11.05       15.72      1.16 o
   8   3  13        0.55       -0.82      0.82 o
   9   3  13       14.02       14.22      1.32 o
  -7   4  13        1.08        2.49      3.73 o
  -6   4  13        3.84       -0.21      1.94 o
  -5   4  13       54.91       58.68      4.38 o
  -4   4  13       11.18        9.62      1.62 o
  -3   4  13        0.17       -0.60      1.00 o
  -2   4  13       55.56       55.84      2.27 o
  -1   4  13       76.22       83.63      2.60 o
   0   4  13       38.23       38.86      2.24 o
   1   4  13       57.51       51.96      1.79 o
   2   4  13       49.66       49.22      2.22 o
   3   4  13      118.68      113.69      2.73 o
   4   4  13       84.92       89.70      2.16 o
   5   4  13       43.94       43.63      2.06 o
   6   4  13       33.58       36.54      2.34 o
   7   4  13        4.22        3.88      1.13 o
   8   4  13       69.01       87.94      2.93 o
   9   4  13       16.63       19.34      4.97 o
  -7   5  13        3.44        0.93      3.73 o
  -6   5  13        4.98        5.36      2.95 o
  -5   5  13        6.35        8.64      1.96 o
  -4   5  13       30.90       36.33      2.43 o
  -3   5  13       10.29       11.56      1.62 o
  -2   5  13       42.89       49.50      2.52 o
  -1   5  13       18.01       20.60      1.64 o
   0   5  13      128.20      137.18      3.49 o
   1   5  13       41.94       42.60      2.09 o
   2   5  13       29.19       28.37      1.73 o
   3   5  13      155.42      157.83      4.43 o
   4   5  13        6.50       10.19      1.13 o
   5   5  13        4.01        5.19      1.44 o
   6   5  13       45.10       46.18      2.27 o
   7   5  13       12.00       11.18      1.90 o
   8   5  13        3.86        2.04      1.29 o
   9   5  13        2.32        1.73      1.58 o
  -6   6  13        0.30        2.18      2.42 o
  -5   6  13        1.15        0.73      2.08 o
  -4   6  13       21.43       23.67      2.63 o
  -3   6  13        7.80        6.92      1.79 o
  -2   6  13        1.51        0.73      1.19 o
  -1   6  13       91.61       91.52      3.37 o
   0   6  13      124.08      139.05      4.46 o
   1   6  13       10.97        7.54      1.42 o
   2   6  13        9.64        8.03      1.19 o
   3   6  13        1.62        2.10      1.03 o
   4   6  13        0.67       -0.01      0.78 o
   5   6  13        2.97        2.37      1.19 o
   6   6  13        0.67       -1.32      1.32 o
   7   6  13        4.18        3.15      2.95 o
   8   6  13        3.12        7.96      3.73 o
   9   6  13       35.58       46.31      3.73 o
  -5   7  13        0.87        0.54      1.87 o
  -4   7  13        5.39        5.82      4.30 o
  -3   7  13       10.40       11.64      1.93 o
  -2   7  13        7.93        9.74      1.73 o
  -1   7  13        0.18        1.37      1.49 o
   0   7  13       35.21       36.02      2.73 o
   1   7  13      133.85      146.09      3.85 o
   2   7  13        0.39        0.32      1.04 o
   3   7  13        0.11        2.01      1.10 o
   4   7  13        1.58        1.10      0.86 o
   5   7  13        1.52        0.92      1.23 o
   6   7  13        0.00        1.54      1.37 o
   7   7  13        3.65        3.80      1.46 o
   8   7  13        0.01       -1.24      1.49 o
  -4   8  13        8.48        6.38      2.37 o
  -3   8  13        7.43        9.32      3.08 o
  -2   8  13        6.74        5.67      2.25 o
  -1   8  13        2.27        4.48      2.68 o
   0   8  13       11.37       12.46      1.78 o
   1   8  13        2.71        0.22      1.15 o
   2   8  13       12.53       12.03      1.66 o
   3   8  13        2.00        1.80      1.15 o
   4   8  13       45.19       45.05      2.65 o
   5   8  13        2.40        2.55      1.19 o
   6   8  13        0.37        0.62      1.76 o
   7   8  13        0.76       -0.80      1.49 o
  -3   9  13        0.04       -0.71      2.39 o
  -2   9  13        1.51        1.37      1.91 o
  -1   9  13       28.24       28.92      3.05 o
   0   9  13        0.19        1.23      1.51 o
   1   9  13       15.89       13.07      2.21 o
   2   9  13        4.90       -0.44      1.41 o
   3   9  13        2.54        2.50      1.91 o
   4   9  13        0.09        0.54      1.46 o
   5   9  13        8.50        9.99      1.50 o
   6   9  13        2.95        3.45      2.08 o
   0  10  13        1.47       -0.17      1.51 o
   1  10  13        2.17        1.43      1.83 o
   2  10  13        0.39        0.93      2.08 o
   3  10  13        0.53        3.11      2.16 o
   4  10  13       18.81       24.69      2.60 o
  -4  -8  14        7.25        8.39      4.04 o
  -3  -8  14       13.93       14.92      4.04 o
  -2  -8  14        1.95        4.51      2.42 o
  -1  -8  14        2.90        1.51      2.24 o
   0  -8  14        0.10        3.73      2.24 o
   1  -8  14        1.00        0.59      2.33 o
  -5  -7  14       12.85       13.55      3.18 o
  -4  -7  14        5.57        3.22      2.52 o
  -3  -7  14       42.17       44.44      6.06 o
  -2  -7  14        2.53        2.80      3.42 o
  -1  -7  14       70.63       65.64      3.76 o
   0  -7  14        1.52        2.91      2.01 o
   1  -7  14        7.21        5.64      2.24 o
   2  -7  14       15.06       13.14      2.46 o
   3  -7  14       12.31       12.42      2.09 o
  -6  -6  14        8.61       10.08      2.74 o
  -5  -6  14        6.25       10.26      2.74 o
  -4  -6  14        2.84        0.93      2.08 o
  -3  -6  14        8.22        5.98      1.91 o
  -2  -6  14       39.41       40.76      5.75 o
  -1  -6  14       19.18       23.11      4.13 o
   0  -6  14        3.88        4.58      1.83 o
   1  -6  14       89.18       90.43      4.53 o
   2  -6  14        1.67        1.11      1.32 o
   3  -6  14        8.21        5.33      1.63 o
   4  -6  14        0.06       -0.99      1.28 o
   5  -6  14        7.06        6.53      2.42 o
  -7  -5  14       10.43       10.26      4.35 o
  -6  -5  14        3.03        2.53      2.33 o
  -5  -5  14        8.44        3.20      2.18 o
  -4  -5  14        1.07        2.65      2.52 o
  -3  -5  14        0.00       -1.17      1.37 o
  -2  -5  14       34.66       44.77      2.99 o
  -1  -5  14        0.41        0.61      1.46 o
   0  -5  14      106.99      122.33      5.34 o
   1  -5  14       10.09       13.51      2.11 o
   2  -5  14       32.52       38.78      2.27 o
   3  -5  14        6.89       11.28      1.51 o
   4  -5  14       20.62       20.31      2.15 o
   5  -5  14        0.71       -1.21      1.86 o
   6  -5  14        0.83        3.76      1.94 o
  -8  -4  14       12.39       11.81      4.35 o
  -7  -4  14        3.49       -2.49      2.80 o
  -6  -4  14        0.58        3.88      2.20 o
  -5  -4  14       44.43       41.36      3.74 o
  -4  -4  14       43.05       40.76      2.92 o
  -3  -4  14       14.28       14.88      2.03 o
  -2  -4  14       41.91       35.95      2.83 o
  -1  -4  14        2.09        0.15      1.04 o
   0  -4  14      133.58      132.80      4.35 o
   1  -4  14       77.89       80.39      2.97 o
   2  -4  14       26.95       26.35      1.83 o
   3  -4  14        0.55       -0.11      0.92 o
   4  -4  14        4.61        3.38      1.43 o
   5  -4  14       44.25       43.62      3.40 o
   6  -4  14        4.15        3.73      1.98 o
   7  -4  14        0.83       -0.47      1.76 o
  -8  -3  14        0.05        0.00      3.11 o
  -7  -3  14        0.05        2.49      3.42 o
  -6  -3  14        0.55       -1.41      1.64 o
  -5  -3  14        0.01       -1.64      1.64 o
  -4  -3  14        7.03        4.61      1.59 o
  -3  -3  14       28.46       22.31      2.27 o
  -2  -3  14        0.40        0.99      1.16 o
  -1  -3  14        0.84        0.15      0.97 o
   0  -3  14      150.75      161.27      3.86 o
   1  -3  14       33.37       29.13      1.91 o
   2  -3  14      128.62      135.38      3.78 o
   3  -3  14       83.78       98.31      3.13 o
   4  -3  14       38.65       35.23      1.87 o
   5  -3  14       27.62       27.02      2.32 o
   6  -3  14        2.47       -0.47      1.54 o
   7  -3  14        0.34       -0.71      1.49 o
  -8  -2  14       17.68       18.96      4.66 o
  -7  -2  14       15.96       24.55      4.97 o
  -6  -2  14        1.77        1.49      2.08 o
  -5  -2  14        0.59       -0.19      1.31 o
  -4  -2  14        1.30        0.39      1.31 o
  -3  -2  14        5.43        5.41      1.49 o
  -2  -2  14        9.73        9.63      1.35 o
  -1  -2  14       72.82       83.67      4.59 o
   0  -2  14       23.62       20.32      1.47 o
   1  -2  14      203.69      202.61      4.83 o
   2  -2  14        6.76       11.18      1.32 o
   3  -2  14      174.54      163.16      7.18 o
   4  -2  14        5.93        8.83      0.99 o
   5  -2  14        0.27        1.77      1.31 o
   6  -2  14       45.84       49.88      2.80 o
   7  -2  14       17.23       10.31      3.26 o
   8  -2  14        2.39        3.65      1.64 o
  -8  -1  14        3.88        4.35      3.73 o
  -7  -1  14       21.99       24.24      4.66 o
  -6  -1  14        0.01        0.79      1.86 o
  -5  -1  14       25.54       24.48      2.39 o
  -4  -1  14        1.27        2.03      1.58 o
  -3  -1  14       35.17       38.33      2.57 o
  -2  -1  14       68.26       64.85      2.63 o
  -1  -1  14        0.53        0.78      1.30 o
   0  -1  14       32.17       30.90      1.63 o
   1  -1  14       88.58       89.90      2.98 o
   2  -1  14        2.02        4.92      1.09 o
   3  -1  14       98.18       96.01      2.81 o
   4  -1  14      109.22      107.71      4.44 o
   5  -1  14       72.60       74.86      2.67 o
   6  -1  14        7.04        6.52      1.19 o
   7  -1  14        0.75        0.14      1.07 o
   8  -1  14       16.50       15.54      1.86 o
  -8   0  14        0.70        0.00      3.42 o
  -7   0  14       26.17       30.46      5.28 o
  -6   0  14        0.05       -1.07      2.64 o
  -5   0  14       67.71       66.15      3.47 o
  -4   0  14        0.43        2.10      1.37 o
  -3   0  14      125.82      131.29      4.48 o
  -2   0  14        0.49       -0.88      0.88 o
  -1   0  14      228.78      206.73      4.89 o
   0   0  14       85.90      101.12      2.78 o
   1   0  14       30.24       28.81      1.73 o
   2   0  14       94.46      104.32      2.70 o
   3   0  14       56.81       57.19      1.92 o
   4   0  14      316.44      326.52     10.59 o
   5   0  14       41.60       38.97      2.20 o
   6   0  14       27.83       27.67      1.64 o
   7   0  14       27.99       26.92      1.84 o
   8   0  14        1.53        1.55      1.08 o
   9   0  14       12.62       19.38      1.64 o
  -8   1  14        2.51        4.97      3.73 o
  -7   1  14        0.00        0.62      3.11 o
  -6   1  14       39.70       47.63      3.94 o
  -5   1  14       26.52       21.55      2.39 o
  -4   1  14       14.55       23.22      2.21 o
  -3   1  14       62.09       60.73      3.04 o
  -2   1  14       41.08       43.35      2.13 o
  -1   1  14       21.59       24.42      1.64 o
   0   1  14       22.60       23.96      1.63 o
   1   1  14      112.35      130.02      3.90 o
   2   1  14        1.15        0.81      0.82 o
   3   1  14       95.01       86.35      2.03 o
   4   1  14       28.31       19.04      1.46 o
   5   1  14      110.08      102.22      3.01 o
   6   1  14       84.83       90.12      3.23 o
   7   1  14        5.96        6.39      1.02 o
   8   1  14        5.30        5.33      1.02 o
   9   1  14        0.01        0.16      1.10 o
  -8   2  14        2.82       -1.86      3.42 o
  -7   2  14        4.55        4.04      3.73 o
  -6   2  14        0.30       -1.76      1.76 o
  -5   2  14       41.48       42.89      3.88 o
  -4   2  14       22.12       21.21      2.21 o
  -3   2  14       17.25       11.92      1.73 o
  -2   2  14       60.12       66.45      2.72 o
  -1   2  14        2.18        1.39      0.96 o
   0   2  14       18.41       11.74      1.31 o
   1   2  14      447.97      414.52      7.05 o
   2   2  14       15.21       15.46      1.06 o
   3   2  14       17.62       14.54      0.93 o
   4   2  14      120.19      129.45      3.46 o
   5   2  14       33.69       39.64      1.81 o
   6   2  14       15.24       14.71      1.48 o
   7   2  14        3.47        2.57      0.93 o
   8   2  14        5.93        6.19      1.02 o
   9   2  14       23.85       31.62      1.86 o
  -7   3  14       17.15       12.74      4.35 o
  -6   3  14       15.08       18.47      4.35 o
  -5   3  14        0.34        0.57      1.86 o
  -4   3  14       79.45       76.30      3.71 o
  -3   3  14       14.11       10.97      1.73 o
  -2   3  14        0.49        0.05      0.86 o
  -1   3  14       53.16       55.51      2.75 o
   0   3  14       27.10       24.89      1.57 o
   1   3  14       64.48       75.74      2.33 o
   2   3  14      100.85      108.73      3.09 o
   3   3  14        8.06        4.48      0.89 o
   4   3  14       48.58       43.53      1.94 o
   5   3  14       13.36       11.60      1.30 o
   6   3  14       17.46       16.66      1.44 o
   7   3  14       15.15       12.04      1.21 o
   8   3  14        2.55       -0.41      0.90 o
   9   3  14        0.88        2.49      1.10 o
  -7   4  14        1.39        2.18      3.73 o
  -6   4  14        0.00       -1.55      2.20 o
  -5   4  14       14.71       14.78      2.74 o
  -4   4  14        0.09        1.91      1.55 o
  -3   4  14        6.01        6.94      2.27 o
  -2   4  14        3.55        3.37      1.20 o
  -1   4  14       77.69       75.41      2.61 o
   0   4  14       41.52       43.26      2.14 o
   1   4  14       20.53       19.98      1.54 o
   2   4  14       25.50       22.04      1.51 o
   3   4  14       55.45       45.94      3.60 o
   4   4  14        7.04        5.22      0.73 o
   5   4  14        2.71        1.64      0.91 o
   6   4  14        0.10       -0.48      0.95 o
   7   4  14       18.89       19.79      1.67 o
   8   4  14        1.17        1.20      1.01 o
   9   4  14        1.31        2.32      0.86 o
  -6   5  14        8.22       10.90      3.05 o
  -5   5  14       19.18       21.76      3.27 o
  -4   5  14        0.24        0.28      1.34 o
  -3   5  14       40.94       39.31      2.48 o
  -2   5  14        8.81        9.99      1.94 o
  -1   5  14       47.60       58.66      3.50 o
   0   5  14       73.27       64.38      2.47 o
   1   5  14      195.57      202.16      4.96 o
   2   5  14       59.40       63.58      2.55 o
   3   5  14        8.21        6.95      1.32 o
   4   5  14       33.39       30.99      2.29 o
   5   5  14        1.44        0.40      1.19 o
   6   5  14        1.21        5.92      2.95 o
   7   5  14        1.17        1.55      1.32 o
   8   5  14        4.82        3.98      1.23 o
   9   5  14        1.01       -1.55      1.55 o
  -6   6  14        0.97       -1.71      2.64 o
  -5   6  14       12.52        7.92      2.37 o
  -4   6  14       12.12       13.39      2.27 o
  -3   6  14        1.04        0.55      1.35 o
  -2   6  14       24.61       31.47      2.36 o
  -1   6  14       18.32       21.40      1.96 o
   0   6  14       39.58       39.87      2.35 o
   1   6  14       60.03       65.39      3.95 o
   2   6  14        2.79        1.97      1.26 o
   3   6  14       28.65       27.07      2.78 o
   4   6  14        0.47       -0.90      0.90 o
   5   6  14        6.55        8.07      1.86 o
   6   6  14        0.15       -0.62      1.42 o
   7   6  14        1.96        2.13      2.49 o
   8   6  14       15.07       20.14      2.20 o
  -5   7  14        0.99       -0.56      2.07 o
  -4   7  14       10.97       10.29      2.33 o
  -3   7  14        4.26        3.59      2.28 o
  -2   7  14        2.73        1.44      1.59 o
  -1   7  14        6.70        6.28      1.85 o
   0   7  14        5.18        6.86      1.98 o
   1   7  14       11.56       11.04      1.66 o
   2   7  14       88.78       93.02      4.89 o
   3   7  14        0.04        0.26      1.00 o
   4   7  14        0.00       -0.94      0.94 o
   5   7  14       14.51       10.47      1.79 o
   6   7  14        3.11        4.97      2.18 o
   7   7  14        4.52        7.85      1.98 o
   8   7  14        5.45        1.55      2.80 o
  -4   8  14        1.50        0.62      3.73 o
  -3   8  14       25.68       28.74      6.06 o
  -2   8  14        2.84        3.23      1.85 o
  -1   8  14        3.52        1.27      1.78 o
   0   8  14        8.62       10.73      2.09 o
   1   8  14        4.03        4.69      1.65 o
   2   8  14        0.84        0.82      1.26 o
   3   8  14        0.64        2.37      1.26 o
   4   8  14        1.94        2.42      1.26 o
   5   8  14       30.34       36.63      2.24 o
   6   8  14        1.21        2.30      1.55 o
   7   8  14        0.10       -0.25      1.55 o
  -2   9  14        3.16        3.21      2.66 o
  -1   9  14        0.62        3.23      2.03 o
   0   9  14       27.93       25.76      2.87 o
   1   9  14        0.14       -0.74      1.58 o
   2   9  14        2.90       -0.31      1.61 o
   3   9  14        3.27        1.23      1.39 o
   4   9  14        0.83       -0.31      1.39 o
   5   9  14        2.37        1.70      1.35 o
   1  10  14        0.74       -1.24      3.42 o
   2  10  14        0.25        1.55      2.16 o
  -1  -8  15        0.01       -1.24      3.11 o
  -4  -7  15        0.14        3.42      3.11 o
  -3  -7  15        4.89        5.43      3.42 o
  -2  -7  15       37.79       44.17      4.11 o
  -1  -7  15        0.02        1.93      2.01 o
   0  -7  15        9.31        8.55      4.35 o
   1  -7  15       18.41       26.91      3.36 o
   2  -7  15       14.76       22.04      2.98 o
  -6  -6  15        1.30        0.99      2.39 o
  -5  -6  15       22.07       25.94      3.58 o
  -4  -6  15        5.80        2.99      4.04 o
  -3  -6  15       19.48       20.11      3.05 o
  -2  -6  15        6.48        5.68      2.30 o
  -1  -6  15       55.74       55.67      3.51 o
   0  -6  15       23.39       19.71      2.46 o
   1  -6  15       69.10       70.33      4.41 o
   2  -6  15        4.74        6.59      1.72 o
   3  -6  15       20.43       17.95      2.18 o
   4  -6  15       21.40       24.17      2.26 o
  -7  -5  15       13.72       11.19      4.66 o
  -6  -5  15        1.34        2.35      2.39 o
  -5  -5  15        0.64       -2.02      2.02 o
  -4  -5  15        0.60       -0.21      2.00 o
  -3  -5  15        0.01       -1.16      1.81 o
  -2  -5  15       25.59       24.93      3.05 o
  -1  -5  15       49.79       47.99      3.09 o
   0  -5  15       16.30       16.36      1.96 o
   1  -5  15      106.09      109.61      5.79 o
   2  -5  15       32.23       36.23      2.27 o
   3  -5  15       21.64       28.37      2.37 o
   4  -5  15        9.17       10.95      2.00 o
   5  -5  15        0.07       -1.52      1.86 o
  -7  -4  15        1.36        2.49      3.73 o
  -6  -4  15        3.09        2.97      3.26 o
  -5  -4  15        9.57       10.10      2.52 o
  -4  -4  15       11.06        6.69      1.91 o
  -3  -4  15        9.69        8.28      2.32 o
  -2  -4  15       18.42       19.60      2.24 o
  -1  -4  15       69.50       68.36      3.46 o
   0  -4  15        4.57        4.18      1.39 o
   1  -4  15        4.93        4.66      1.79 o
   2  -4  15       14.01       14.03      1.76 o
   3  -4  15        3.78        2.28      1.19 o
   4  -4  15       52.68       55.13      2.68 o
   5  -4  15        2.93        1.40      1.98 o
   6  -4  15        0.00       -0.78      2.02 o
  -7  -3  15        9.61       13.36      4.35 o
  -6  -3  15        0.03       -0.53      1.86 o
  -5  -3  15        8.11        6.29      2.30 o
  -4  -3  15       20.58       19.02      2.58 o
  -3  -3  15       26.66       27.84      2.42 o
  -2  -3  15        1.45       -1.26      1.26 o
  -1  -3  15       41.99       47.41      2.21 o
   0  -3  15        3.39        1.87      1.08 o
   1  -3  15       25.81       21.55      1.80 o
   2  -3  15        2.15        1.82      1.06 o
   3  -3  15        1.10        1.15      1.05 o
   4  -3  15       30.17       27.40      1.72 o
   5  -3  15        0.13        0.24      1.49 o
   6  -3  15       19.89       19.08      3.73 o
   7  -3  15       20.63       24.98      2.95 o
  -8  -2  15        0.36       -1.86      3.42 o
  -7  -2  15        3.87        7.77      3.73 o
  -6  -2  15       15.29       15.65      2.86 o
  -5  -2  15        9.91        7.06      2.24 o
  -4  -2  15       53.42       50.23      3.71 o
  -3  -2  15        0.34        1.84      1.41 o
  -2  -2  15       17.30       13.17      1.67 o
  -1  -2  15       14.66       14.68      1.64 o
   0  -2  15        0.67        0.01      1.07 o
   1  -2  15        2.05        0.80      1.03 o
   2  -2  15       38.59       36.72      2.02 o
   3  -2  15       40.45       37.40      1.92 o
   4  -2  15       92.32       90.62      2.73 o
   5  -2  15      123.21      131.07      4.58 o
   6  -2  15        6.21        8.56      1.98 o
   7  -2  15        0.49       -0.62      1.55 o
  -8  -1  15        1.06       -0.31      3.11 o
  -7  -1  15        1.01        1.24      3.11 o
  -6  -1  15       18.30       21.06      4.51 o
  -5  -1  15       20.67       18.96      2.39 o
  -4  -1  15       20.34       22.04      2.71 o
  -3  -1  15       52.42       60.18      3.22 o
  -2  -1  15       14.16       16.91      1.63 o
  -1  -1  15       50.99       54.93      2.46 o
   0  -1  15      102.69      108.63      3.03 o
   1  -1  15       45.67       49.80      2.24 o
   2  -1  15        0.00       -0.71      0.84 o
   3  -1  15        1.34        1.80      0.90 o
   4  -1  15       25.33       21.63      2.03 o
   5  -1  15       16.58       14.39      1.82 o
   6  -1  15        2.37        3.09      1.46 o
   7  -1  15       55.43       51.42      4.97 o
   8  -1  15        3.63        4.10      1.64 o
  -8   0  15        0.02        0.93      3.42 o
  -7   0  15        5.59        6.84      3.73 o
  -6   0  15        3.88        0.93      1.98 o
  -5   0  15       39.49       33.06      2.75 o
  -4   0  15       65.42       61.25      3.29 o
  -3   0  15       20.79       22.65      2.21 o
  -2   0  15       31.24       31.42      2.42 o
  -1   0  15       82.67       82.63      2.91 o
   0   0  15      232.44      229.49      5.24 o
   1   0  15       32.82       30.00      1.77 o
   2   0  15       79.44       79.04      2.65 o
   3   0  15       63.95       56.84      2.27 o
   4   0  15        2.44        2.51      1.35 o
   5   0  15      146.71      135.68      5.09 o
   6   0  15        1.53       -0.45      0.96 o
   7   0  15        9.14        9.86      1.30 o
   8   0  15        4.85        5.57      1.19 o
  -8   1  15        1.68        3.73      3.73 o
  -7   1  15       11.35       16.78      4.66 o
  -6   1  15       19.74       16.98      3.05 o
  -5   1  15       41.39       44.61      3.80 o
  -4   1  15       14.47       14.17      2.07 o
  -3   1  15      123.88      111.40      4.94 o
  -2   1  15       18.63       15.97      1.67 o
  -1   1  15        5.78        4.60      1.07 o
   0   1  15        9.25        9.11      1.28 o
   1   1  15       39.01       31.66      1.77 o
   2   1  15      110.50      105.33      3.80 o
   3   1  15        1.89        0.42      0.86 o
   4   1  15       75.93       81.24      2.79 o
   5   1  15       16.88       14.32      1.41 o
   6   1  15        1.50        1.74      0.99 o
   7   1  15        4.02        3.41      1.06 o
   8   1  15        0.04        0.19      0.93 o
  -7   2  15        1.30       -1.55      3.11 o
  -6   2  15        0.25       -0.31      1.98 o
  -5   2  15       90.75       90.58      5.27 o
  -4   2  15       46.60       34.38      2.69 o
  -3   2  15       27.14       27.18      2.33 o
  -2   2  15        0.42       -0.07      0.96 o
  -1   2  15       68.65       63.09      3.59 o
   0   2  15       88.84       83.18      2.90 o
   1   2  15        1.36        0.52      1.01 o
   2   2  15       15.01       14.90      1.29 o
   3   2  15       89.08       95.34      2.84 o
   4   2  15      130.71      131.31      3.61 o
   5   2  15        0.24       -0.17      0.91 o
   6   2  15       27.53       21.80      1.52 o
   7   2  15        0.44        1.84      0.95 o
   8   2  15        0.01        0.51      1.00 o
  -7   3  15        0.35        0.62      3.42 o
  -6   3  15       14.32       16.61      3.18 o
  -5   3  15        1.63        3.45      2.08 o
  -4   3  15        6.16        6.54      1.82 o
  -3   3  15        7.04        7.43      1.73 o
  -2   3  15        4.23        0.95      1.23 o
  -1   3  15       14.00       10.30      1.30 o
   0   3  15       26.31       23.22      1.58 o
   1   3  15        6.34        4.29      1.07 o
   2   3  15       69.36       72.31      2.59 o
   3   3  15       45.34       40.96      1.89 o
   4   3  15        6.15        7.11      1.37 o
   5   3  15       17.03       15.12      1.54 o
   6   3  15        5.03        7.61      1.17 o
   7   3  15       11.37       11.77      1.53 o
   8   3  15        0.14        1.97      1.08 o
  -7   4  15        0.41       -3.11      3.42 o
  -6   4  15        6.84        5.22      2.64 o
  -5   4  15        0.83       -2.00      2.49 o
  -4   4  15        0.01       -0.51      1.55 o
  -3   4  15        5.90        7.38      2.11 o
  -2   4  15       11.45       14.02      1.67 o
  -1   4  15       18.11       17.06      1.57 o
   0   4  15      113.09      126.87      3.80 o
   1   4  15       36.65       30.59      1.97 o
   2   4  15       48.63       48.86      2.55 o
   3   4  15        8.56        7.38      1.23 o
   4   4  15       40.26       37.40      1.55 o
   5   4  15        3.19        6.01      1.64 o
   6   4  15        0.70       -0.96      1.19 o
   7   4  15       13.15       17.20      3.57 o
   8   4  15        5.97        3.06      1.13 o
  -6   5  15        2.66        6.30      2.69 o
  -5   5  15       25.98       27.99      3.62 o
  -4   5  15        1.53        0.65      1.39 o
  -3   5  15        1.58        2.05      1.41 o
  -2   5  15       21.44       22.21      2.06 o
  -1   5  15       11.39       11.94      1.91 o
   0   5  15       62.71       56.85      2.78 o
   1   5  15       28.73       25.06      2.38 o
   2   5  15       30.23       41.53      2.98 o
   3   5  15      193.68      196.49      5.95 o
   4   5  15       15.99       15.13      1.42 o
   5   5  15       12.00       12.16      2.02 o
   6   5  15       10.36       11.22      1.98 o
   7   5  15        1.39        1.15      1.49 o
   8   5  15        1.63        0.93      1.42 o
  -5   6  15       26.14       35.16      3.33 o
  -4   6  15        4.07        5.70      2.15 o
  -3   6  15       26.07       26.35      2.40 o
  -2   6  15       30.66       27.19      2.68 o
  -1   6  15       37.75       40.40      3.59 o
   0   6  15        4.80        2.62      1.39 o
   1   6  15       17.14       18.58      2.11 o
   2   6  15        1.35       -0.72      1.19 o
   3   6  15        7.24        7.68      1.46 o
   4   6  15        0.00       -0.58      1.02 o
   5   6  15       10.85       13.37      2.20 o
   6   6  15       26.95       28.24      4.66 o
   7   6  15        0.24        1.45      1.64 o
   8   6  15        7.01        8.53      1.86 o
  -4   7  15        1.01       -0.54      1.93 o
  -3   7  15        3.83        8.64      2.26 o
  -2   7  15       23.54       25.61      2.75 o
  -1   7  15        9.23       10.27      2.14 o
   0   7  15       13.12       10.02      2.01 o
   1   7  15       55.76       49.11      3.37 o
   2   7  15        4.25        1.70      1.45 o
   3   7  15        5.60        7.22      1.59 o
   4   7  15        1.47        0.13      1.13 o
   5   7  15        4.34        2.61      1.86 o
   6   7  15       17.88       18.85      2.61 o
   7   7  15        6.37        8.58      2.16 o
  -3   8  15        1.10       -0.28      2.30 o
  -2   8  15        0.05       -1.19      1.78 o
  -1   8  15       22.06       20.24      2.68 o
   0   8  15        6.79        6.92      2.06 o
   1   8  15        0.08       -0.07      1.86 o
   2   8  15        1.18        1.11      1.53 o
   3   8  15        0.40       -1.19      1.48 o
   4   8  15        7.12        7.54      1.40 o
   5   8  15        0.22       -0.16      1.49 o
   6   8  15        1.96        3.47      2.08 o
  -1   9  15        0.08       -0.45      1.83 o
   0   9  15        3.50        4.44      2.24 o
   1   9  15        0.39        2.85      2.08 o
   2   9  15        0.22        0.75      1.55 o
   3   9  15        0.12       -1.30      1.30 o
   4   9  15        3.65        3.06      1.40 o
  -3  -7  16        0.27        3.11      3.11 o
  -2  -7  16       11.39        9.23      2.76 o
  -1  -7  16        1.10        0.88      2.01 o
   0  -7  16       11.04       10.35      2.95 o
   1  -7  16        0.55        2.61      2.16 o
  -5  -6  16       11.55       14.72      3.27 o
  -4  -6  16        4.11        5.28      3.42 o
  -3  -6  16       11.46        4.35      2.42 o
  -2  -6  16        6.76        8.47      2.53 o
  -1  -6  16        1.59        0.85      2.49 o
   0  -6  16       17.78       19.61      4.35 o
   1  -6  16        5.86        3.62      2.16 o
   2  -6  16        0.58        2.04      2.01 o
   3  -6  16       33.26       35.11      2.78 o
  -6  -5  16        0.07       -1.86      2.20 o
  -5  -5  16        0.75        3.42      2.53 o
  -4  -5  16        1.91        2.29      2.80 o
  -3  -5  16        2.65        0.31      1.86 o
  -2  -5  16       17.54       16.95      2.86 o
  -1  -5  16      132.43      126.96      5.11 o
   0  -5  16        0.18        0.73      2.00 o
   1  -5  16       15.29       18.83      2.24 o
   2  -5  16       13.34       10.65      3.46 o
   3  -5  16       19.70       15.92      2.10 o
   4  -5  16        0.81       -1.19      1.19 o
  -6  -4  16        8.74        4.66      3.42 o
  -5  -4  16       11.58       14.44      5.13 o
  -4  -4  16        0.44        1.41      1.67 o
  -3  -4  16       19.05       21.07      2.50 o
  -2  -4  16        0.03        1.54      1.86 o
  -1  -4  16       32.44       27.95      3.14 o
   0  -4  16       40.51       40.18      2.40 o
   1  -4  16       38.85       32.46      2.69 o
   2  -4  16       11.27        9.77      2.47 o
   3  -4  16        4.50        2.80      1.47 o
   4  -4  16       12.22       13.03      2.20 o
   5  -4  16       27.46       27.32      5.44 o
  -7  -3  16        0.16        1.55      3.42 o
  -6  -3  16        2.17        4.20      2.42 o
  -5  -3  16        1.65        0.18      2.49 o
  -4  -3  16        0.08       -1.50      1.50 o
  -3  -3  16       96.01      108.46      5.06 o
  -2  -3  16        5.72        5.49      1.67 o
  -1  -3  16       57.54       46.52      2.86 o
   0  -3  16        3.72        1.83      1.44 o
   1  -3  16        0.11        0.63      1.13 o
   2  -3  16        6.07        1.22      1.39 o
   3  -3  16       27.13       24.96      1.84 o
   4  -3  16        6.36        6.41      1.61 o
   5  -3  16        9.15        3.62      1.86 o
   6  -3  16        0.01       -1.40      1.76 o
  -7  -2  16        1.61        0.93      3.42 o
  -6  -2  16        0.08        1.13      2.16 o
  -5  -2  16        0.84       -0.53      1.86 o
  -4  -2  16       31.82       22.42      2.45 o
  -3  -2  16       24.67       22.08      2.39 o
  -2  -2  16        3.89        3.62      2.03 o
  -1  -2  16       29.34       22.69      2.14 o
   0  -2  16        4.33        4.84      1.31 o
   1  -2  16        2.33        1.02      1.26 o
   2  -2  16      121.41      113.91      3.99 o
   3  -2  16       28.73       30.85      3.14 o
   4  -2  16        0.08        0.32      1.84 o
   5  -2  16        0.84        0.20      1.41 o
   6  -2  16       39.51       39.43      3.18 o
   7  -2  16        1.55        1.97      1.86 o
  -7  -1  16        2.17       -1.55      2.80 o
  -6  -1  16        8.94        9.87      2.61 o
  -5  -1  16        5.50        4.06      2.30 o
  -4  -1  16        3.79        1.22      1.55 o
  -3  -1  16        7.62        7.05      1.78 o
  -2  -1  16      114.45      105.71      4.12 o
  -1  -1  16       69.84       69.58      2.90 o
   0  -1  16        0.36        0.66      1.03 o
   1  -1  16       47.15       39.02      2.12 o
   2  -1  16        1.75        0.71      1.00 o
   3  -1  16        6.96        7.84      1.24 o
   4  -1  16       29.52       26.50      2.26 o
   5  -1  16       16.54       15.11      1.96 o
   6  -1  16        5.15        3.46      1.84 o
   7  -1  16        2.38        6.37      1.76 o
  -7   0  16        0.53        4.04      3.73 o
  -6   0  16       11.85       15.89      3.05 o
  -5   0  16       16.39        9.79      2.64 o
  -4   0  16        9.29       14.06      2.69 o
  -3   0  16       32.58       26.01      2.39 o
  -2   0  16        1.67        2.40      1.35 o
  -1   0  16       14.87       14.71      1.87 o
   0   0  16       30.20       32.06      2.21 o
   1   0  16       24.70       28.30      1.80 o
   2   0  16       53.80       56.38      2.87 o
   3   0  16       66.73       75.62      2.70 o
   4   0  16       21.84       21.62      2.03 o
   5   0  16        0.83       -0.13      1.23 o
   6   0  16        0.89        2.29      1.26 o
   7   0  16       11.93       12.46      1.98 o
   8   0  16        0.07        0.31      1.42 o
  -7   1  16        8.02        6.84      4.04 o
  -6   1  16        1.30        4.44      2.30 o
  -5   1  16      183.03      179.60      7.56 o
  -4   1  16        6.48        3.83      1.59 o
  -3   1  16        6.19       11.13      1.78 o
  -2   1  16       16.32       13.90      1.83 o
  -1   1  16       63.15       60.08      2.59 o
   0   1  16        2.61        1.70      1.16 o
   1   1  16        0.02        0.16      0.94 o
   2   1  16       22.41       19.38      1.51 o
   3   1  16      201.66      189.64      4.42 o
   4   1  16       76.46       75.57      3.27 o
   5   1  16       44.43       43.71      2.48 o
   6   1  16        0.47        0.72      2.03 o
   7   1  16        1.18       -0.19      1.21 o
   8   1  16        1.59        0.88      1.19 o
  -7   2  16        0.19        5.28      3.73 o
  -6   2  16        4.49        2.78      2.30 o
  -5   2  16        9.65        7.45      2.61 o
  -4   2  16       16.37       23.45      2.45 o
  -3   2  16       27.55       25.19      2.44 o
  -2   2  16        0.05       -0.92      1.23 o
  -1   2  16       11.58        8.84      1.47 o
   0   2  16        8.95       12.72      2.19 o
   1   2  16      109.79      109.96      5.87 o
   2   2  16       10.50       12.48      1.38 o
   3   2  16       39.81       53.07      2.17 o
   4   2  16       32.41       36.44      2.27 o
   5   2  16        7.45        6.45      1.85 o
   6   2  16        1.97        0.96      1.16 o
   7   2  16        0.02        0.66      1.19 o
   8   2  16        0.85        0.64      1.13 o
  -7   3  16       19.46       16.47      5.28 o
  -6   3  16        3.63        2.64      2.64 o
  -5   3  16        0.23       -0.14      1.94 o
  -4   3  16        0.86        1.13      1.55 o
  -3   3  16        4.99        4.18      1.73 o
  -2   3  16        4.00        1.69      1.49 o
  -1   3  16        6.88        7.92      1.46 o
   0   3  16       40.79       42.28      2.29 o
   1   3  16       58.43       55.97      2.59 o
   2   3  16        0.31        1.21      1.09 o
   3   3  16       38.65       39.48      3.10 o
   4   3  16        2.46        2.74      2.14 o
   5   3  16       12.98       11.11      1.59 o
   6   3  16       13.19       18.16      2.08 o
   7   3  16        3.24        3.97      1.42 o
   8   3  16        0.09        2.33      1.32 o
  -6   4  16        4.92        2.39      2.46 o
  -5   4  16        4.33        6.13      2.61 o
  -4   4  16       21.09       18.23      2.50 o
  -3   4  16        1.01       -0.97      1.37 o
  -2   4  16       21.85       21.74      2.42 o
  -1   4  16        2.18        2.14      1.26 o
   0   4  16       16.54       15.65      1.74 o
   1   4  16        1.69        1.03      1.10 o
   2   4  16       12.29       10.31      2.26 o
   3   4  16       61.25       64.07      3.31 o
   4   4  16       13.12       11.96      1.07 o
   5   4  16        0.21        1.84      2.33 o
   6   4  16       19.08       24.27      3.57 o
   7   4  16        0.44       -0.91      1.26 o
   8   4  16        0.63       -0.31      1.55 o
  -5   5  16        3.79        1.39      2.46 o
  -4   5  16        5.75        7.01      2.52 o
  -3   5  16        0.21       -1.28      1.28 o
  -2   5  16       34.29       38.35      2.93 o
  -1   5  16        3.52        4.56      1.61 o
   0   5  16       41.48       45.00      2.44 o
   1   5  16        0.20        0.29      1.16 o
   2   5  16       83.26       82.78      3.47 o
   3   5  16        0.29        1.76      1.51 o
   4   5  16       36.25       35.51      1.93 o
   5   5  16        0.39        3.05      1.64 o
   6   5  16       18.03       21.85      2.52 o
   7   5  16       31.15       42.87      2.96 o
   8   5  16        0.59       -0.93      2.18 o
  -5   6  16        7.17       12.87      3.50 o
  -4   6  16        9.04       13.45      2.63 o
  -3   6  16        9.12       12.07      2.32 o
  -2   6  16       30.35       30.95      2.87 o
  -1   6  16       26.73       28.79      2.75 o
   0   6  16        9.26        8.98      3.80 o
   1   6  16        1.01        0.79      1.80 o
   2   6  16       35.17       38.77      2.54 o
   3   6  16        0.92        0.93      1.19 o
   4   6  16        1.97        3.25      1.15 o
   5   6  16        7.30        5.70      1.86 o
   6   6  16        1.95        3.77      2.18 o
   7   6  16       22.25       27.24      2.74 o
  -3   7  16        6.96        7.41      2.74 o
  -2   7  16        1.76        0.43      1.78 o
  -1   7  16       59.86       56.32      3.52 o
   0   7  16        1.95        1.95      1.67 o
   1   7  16       14.22       19.28      4.69 o
   2   7  16        1.42        1.78      2.22 o
   3   7  16        0.58        1.43      1.32 o
   4   7  16        3.05        2.53      1.32 o
   5   7  16        0.20        0.41      1.72 o
   6   7  16        2.76        4.87      2.08 o
  -2   8  16        0.17       -0.34      2.86 o
  -1   8  16       11.13       13.96      2.44 o
   0   8  16       27.98       35.10      4.82 o
   1   8  16        4.12        5.67      2.30 o
   2   8  16        3.21        2.65      1.53 o
   3   8  16        0.03       -0.02      1.41 o
   4   8  16        3.75        6.36      1.58 o
   5   8  16        0.90       -0.93      1.86 o
   1   9  16        3.64        4.63      2.64 o
   2   9  16        5.92        8.70      2.53 o
   3   9  16        5.01        3.20      2.24 o
  -4  -6  17       13.40       22.07      4.66 o
  -3  -6  17        0.52        1.60      2.24 o
  -2  -6  17       17.69       12.52      3.05 o
  -1  -6  17        5.53        0.71      2.24 o
   0  -6  17        2.07        1.06      2.08 o
   1  -6  17        0.19       -0.38      1.86 o
   2  -6  17       42.53       44.00      3.73 o
  -5  -5  17        0.29       -0.62      2.30 o
  -4  -5  17        0.80       -0.62      2.80 o
  -3  -5  17        0.07       -0.34      2.18 o
  -2  -5  17        6.92        8.18      3.11 o
  -1  -5  17        8.56        8.86      2.80 o
   0  -5  17       58.62       58.60      9.48 o
   1  -5  17        0.01       -0.12      1.72 o
   2  -5  17        0.01       -0.43      1.46 o
   3  -5  17        0.00       -0.23      2.32 o
   4  -5  17        2.30        0.17      1.42 o
  -6  -4  17        3.66        4.87      3.42 o
  -5  -4  17        5.99        2.80      2.39 o
  -4  -4  17       18.39       17.99      3.14 o
  -3  -4  17        2.24        1.09      1.98 o
  -2  -4  17        6.24        2.62      2.08 o
  -1  -4  17       39.39       44.36      3.73 o
   0  -4  17        0.27       -1.00      1.41 o
   1  -4  17        1.31       -0.81      1.32 o
   2  -4  17        0.00        0.73      1.41 o
   3  -4  17       71.74       83.65      5.58 o
   4  -4  17        7.62        4.75      1.42 o
   5  -4  17        1.97        2.36      2.16 o
  -6  -3  17        0.01       -0.75      2.08 o
  -5  -3  17       20.46       27.74      3.58 o
  -4  -3  17        1.31        0.54      1.71 o
  -3  -3  17        0.22        0.87      1.73 o
  -2  -3  17       20.62       23.62      5.75 o
  -1  -3  17       11.84       18.00      2.61 o
   0  -3  17       20.27       15.55      1.83 o
   1  -3  17        1.47        2.14      1.23 o
   2  -3  17        4.71        4.03      1.38 o
   3  -3  17        9.54        5.28      1.55 o
   4  -3  17       11.83        8.80      2.07 o
   5  -3  17        6.89        8.53      2.39 o
   6  -3  17        8.11        8.78      2.64 o
  -7  -2  17        2.17       -2.49      3.42 o
  -6  -2  17        0.13       -0.53      2.18 o
  -5  -2  17        4.60        1.88      2.30 o
  -4  -2  17        2.92        6.49      1.96 o
  -3  -2  17       16.79       12.97      2.21 o
  -2  -2  17       52.49       56.39      3.94 o
  -1  -2  17       16.81       12.99      2.95 o
   0  -2  17        2.74        2.70      2.11 o
   1  -2  17      114.68      132.03      5.07 o
   2  -2  17        4.22        4.55      1.32 o
   3  -2  17       24.45       26.89      1.82 o
   4  -2  17       79.54       85.50      2.71 o
   5  -2  17       50.23       53.50      3.74 o
   6  -2  17        8.31        8.70      2.20 o
  -7  -1  17        1.89        9.63      4.35 o
  -6  -1  17        0.00        0.00      2.20 o
  -5  -1  17        4.37        2.64      2.20 o
  -4  -1  17        0.12       -1.49      1.49 o
  -3  -1  17       13.43       14.12      2.45 o
  -2  -1  17        3.70        1.76      1.44 o
  -1  -1  17       56.49       54.30      3.04 o
   0  -1  17        7.65        6.08      2.31 o
   1  -1  17        0.44        0.44      1.10 o
   2  -1  17        2.50        1.16      1.13 o
   3  -1  17        0.10       -0.79      1.03 o
   4  -1  17       12.86       12.26      1.91 o
   5  -1  17        0.47        0.45      1.45 o
   6  -1  17       18.10       16.65      3.73 o
   7  -1  17       15.67       15.52      2.33 o
  -7   0  17        1.47        2.80      4.04 o
  -6   0  17        0.70        0.89      2.30 o
  -5   0  17        7.61        4.94      2.39 o
  -4   0  17       15.44       17.27      2.53 o
  -3   0  17        0.25        2.57      1.49 o
  -2   0  17       34.38       27.51      3.48 o
  -1   0  17       50.43       50.80      2.93 o
   0   0  17       13.12        5.96      1.48 o
   1   0  17        0.05       -0.08      1.21 o
   2   0  17      157.48      150.60      4.11 o
   3   0  17       85.97       96.04      3.09 o
   4   0  17       19.80       26.37      2.26 o
   5   0  17       11.81       13.99      2.64 o
   6   0  17       31.95       35.44      2.58 o
   7   0  17        1.63        0.14      1.42 o
  -7   1  17        0.08        2.49      3.73 o
  -6   1  17       49.48       53.54      4.62 o
  -5   1  17       34.22       37.32      4.35 o
  -4   1  17       73.93       65.87      3.69 o
  -3   1  17        0.64        2.09      1.63 o
  -2   1  17        0.13        0.93      1.35 o
  -1   1  17       14.11       12.65      1.83 o
   0   1  17        3.95        7.67      2.22 o
   1   1  17       12.02        7.25      1.41 o
   2   1  17       79.11       70.20      3.20 o
   3   1  17        4.21        6.70      1.53 o
   4   1  17      139.82      157.33      6.58 o
   5   1  17        9.89       10.66      1.75 o
   6   1  17        0.56        0.10      1.29 o
   7   1  17        2.53        3.36      3.26 o
  -6   2  17       10.73        5.06      2.74 o
  -5   2  17       17.04        7.77      3.88 o
  -4   2  17        2.53        1.22      1.59 o
  -3   2  17        3.00        5.27      1.73 o
  -2   2  17       16.11       19.54      2.27 o
  -1   2  17       22.32       28.08      3.18 o
   0   2  17       22.30       19.89      2.09 o
   1   2  17        4.03        5.53      1.46 o
   2   2  17       30.43       29.55      2.42 o
   3   2  17       23.10       17.71      1.46 o
   4   2  17        0.09        0.04      1.38 o
   5   2  17        5.70        5.97      1.53 o
   6   2  17        0.01       -0.49      1.26 o
   7   2  17       10.42        8.68      1.86 o
  -6   3  17        3.09        1.55      2.42 o
  -5   3  17       11.98       16.63      3.30 o
  -4   3  17        0.87        2.52      1.73 o
  -3   3  17       11.59        7.64      1.89 o
  -2   3  17        3.88        3.86      1.86 o
  -1   3  17       87.39       96.29      4.12 o
   0   3  17       23.32       19.18      2.14 o
   1   3  17       23.87       31.18      2.32 o
   2   3  17        4.16        1.65      1.19 o
   3   3  17       42.95       43.40      2.11 o
   4   3  17        0.04       -0.52      1.27 o
   5   3  17       15.05       12.42      1.73 o
   6   3  17        1.56        0.93      1.54 o
   7   3  17        3.14        2.64      1.54 o
  -5   4  17        0.50        0.16      2.42 o
  -4   4  17        0.70        0.20      2.08 o
  -3   4  17       14.26       19.26      2.50 o
  -2   4  17        0.01        0.16      2.33 o
  -1   4  17       26.44       30.80      2.68 o
   0   4  17       64.62       69.98      3.19 o
   1   4  17        6.41        7.98      1.71 o
   2   4  17       26.59       22.15      2.00 o
   3   4  17        0.92        0.93      1.17 o
   4   4  17        0.21        0.87      0.81 o
   5   4  17       12.90       11.85      2.08 o
   6   4  17        1.04       -0.09      1.49 o
   7   4  17       24.92       30.65      3.26 o
  -5   5  17        0.04       -2.03      2.30 o
  -4   5  17        3.22        3.27      2.52 o
  -3   5  17        2.16        1.06      1.80 o
  -2   5  17        0.24       -0.98      1.67 o
  -1   5  17       31.30       32.83      3.34 o
   0   5  17        3.92        2.47      1.43 o
   1   5  17       22.32       23.00      2.32 o
   2   5  17       29.79       29.38      2.33 o
   3   5  17        3.23        1.92      1.89 o
   4   5  17        7.54       11.06      1.29 o
   5   5  17        2.53        3.64      1.86 o
   6   5  17       11.88       13.15      2.80 o
   7   5  17        0.35       -0.39      1.72 o
  -4   6  17        9.59        8.82      2.83 o
  -3   6  17        0.28        1.58      1.91 o
  -2   6  17       32.94       32.08      3.11 o
  -1   6  17        5.80        7.74      2.06 o
   0   6  17       30.32       37.22      2.92 o
   1   6  17       20.24       20.68      2.37 o
   2   6  17       17.97       23.88      2.32 o
   3   6  17        2.63        2.74      1.40 o
   4   6  17        0.17       -0.25      0.99 o
   5   6  17        4.90        7.52      4.20 o
   6   6  17        4.74        6.02      2.08 o
  -3   7  17        5.21        5.46      2.74 o
  -2   7  17       10.90       14.58      2.57 o
  -1   7  17        0.51        1.29      1.83 o
   0   7  17       62.97       65.32      4.60 o
   1   7  17        1.30        0.02      1.72 o
   2   7  17        1.57        1.27      1.59 o
   3   7  17        1.62        2.79      1.45 o
   4   7  17        0.91        0.58      1.19 o
   5   7  17        3.77        9.97      2.30 o
   6   7  17        0.20        4.97      3.11 o
  -1   8  17        6.09        4.61      2.14 o
   0   8  17        0.93        1.03      2.08 o
   1   8  17        7.85       10.45      2.61 o
   2   8  17        1.37       -1.65      1.78 o
   3   8  17       10.63       13.65      2.09 o
   4   8  17        0.60       -1.34      1.34 o
  -1  -6  18        0.12       -1.06      2.07 o
   0  -6  18        0.11        1.86      3.73 o
  -4  -5  18        6.24       -1.24      3.11 o
  -3  -5  18        5.88        6.53      2.64 o
  -2  -5  18        1.84        0.62      2.16 o
  -1  -5  18        9.00       14.23      2.83 o
   0  -5  18        9.43        8.62      2.53 o
   1  -5  18       10.43        4.24      2.16 o
   2  -5  18       20.17       20.20      2.76 o
  -5  -4  18        8.78        8.40      2.96 o
  -4  -4  18        0.03       -2.49      2.49 o
  -3  -4  18        0.64        0.59      2.16 o
  -2  -4  18       10.71       10.05      2.46 o
  -1  -4  18       25.45       24.60      3.14 o
   0  -4  18       62.66       71.09      6.22 o
   1  -4  18        0.73        0.21      1.51 o
   2  -4  18       12.87       11.95      2.45 o
   3  -4  18        0.05        0.20      1.39 o
   4  -4  18       27.86       30.89      3.63 o
  -5  -3  18        4.08        2.91      2.52 o
  -4  -3  18       25.64       33.57      3.72 o
  -3  -3  18        3.20        2.46      2.16 o
  -2  -3  18        1.70       -0.48      1.78 o
  -1  -3  18       11.43        8.84      2.39 o
   0  -3  18        9.78        3.96      1.66 o
   1  -3  18        3.45        4.52      1.59 o
   2  -3  18       15.29       19.75      2.09 o
   3  -3  18        5.89       11.08      1.65 o
   4  -3  18        4.58        4.57      1.24 o
   5  -3  18        0.27        2.18      2.20 o
  -6  -2  18        0.60       -2.20      2.20 o
  -5  -2  18       10.45       12.74      2.96 o
  -4  -2  18        1.14       -0.88      1.67 o
  -3  -2  18        6.31        4.54      2.30 o
  -2  -2  18        0.03       -0.78      1.76 o
  -1  -2  18        0.01       -1.86      1.86 o
   0  -2  18       21.61       17.18      1.89 o
   1  -2  18        0.13        0.05      1.25 o
   2  -2  18       14.83       14.66      1.76 o
   3  -2  18       18.01       16.87      1.68 o
   4  -2  18        0.58        3.83      1.07 o
   5  -2  18       31.97       44.11      5.28 o
  -6  -1  18        4.49        6.25      2.74 o
  -5  -1  18        5.83        4.35      2.30 o
  -4  -1  18       11.58        8.77      2.14 o
  -3  -1  18       30.16       39.56      5.28 o
  -2  -1  18        6.78        5.55      2.16 o
  -1  -1  18        0.48        0.87      1.72 o
   0  -1  18        5.70        8.35      1.69 o
   1  -1  18        3.82        1.92      1.29 o
   2  -1  18        3.44        0.88      1.23 o
   3  -1  18       74.79       86.51      3.12 o
   4  -1  18        3.79        2.71      1.71 o
   5  -1  18       22.10       27.37      2.96 o
   6  -1  18        2.54        2.69      1.94 o
  -6   0  18        4.94        4.92      2.74 o
  -5   0  18        0.28       -1.54      2.30 o
  -4   0  18        0.12        0.83      1.67 o
  -3   0  18       22.30       26.02      3.46 o
  -2   0  18       10.56        5.31      2.80 o
  -1   0  18        5.71       12.65      2.39 o
   0   0  18        6.61        6.76      1.73 o
   1   0  18       31.57       30.74      2.13 o
   2   0  18       26.37       21.13      1.79 o
   3   0  18       26.87       26.94      1.84 o
   4   0  18        0.98       -0.27      1.45 o
   5   0  18       17.54       21.53      2.28 o
   6   0  18       35.62       35.13      3.88 o
  -6   1  18        9.20       10.35      2.98 o
  -5   1  18       21.56       26.48      3.62 o
  -4   1  18        3.35        1.12      1.65 o
  -3   1  18       11.80       13.18      2.09 o
  -2   1  18       55.91       51.41      3.84 o
  -1   1  18        1.23       -1.40      1.54 o
   0   1  18       56.35       46.65      2.86 o
   1   1  18        4.80        5.91      1.49 o
   2   1  18       91.79       92.79      3.63 o
   3   1  18       31.11       35.97      3.59 o
   4   1  18       62.62       58.27      4.14 o
   5   1  18        6.81        8.48      2.40 o
   6   1  18       30.29       34.53      3.44 o
   7   1  18        3.20        4.22      1.86 o
  -6   2  18       17.22       16.52      3.40 o
  -5   2  18        2.70        2.23      2.69 o
  -4   2  18       38.15       35.25      3.04 o
  -3   2  18        0.01        2.29      2.08 o
  -2   2  18       12.35       14.99      2.52 o
  -1   2  18        3.26        4.68      2.33 o
   0   2  18       24.20       29.51      2.37 o
   1   2  18       12.53        9.63      1.67 o
   2   2  18       10.29       11.49      1.65 o
   3   2  18        1.06        2.89      1.84 o
   4   2  18       31.91       32.61      3.45 o
   5   2  18        2.87        3.69      2.94 o
   6   2  18       12.06       11.62      1.86 o
   7   2  18        0.54        0.62      1.49 o
  -5   3  18        0.69        0.69      2.46 o
  -4   3  18        1.06        1.91      1.67 o
  -3   3  18        5.64        9.00      2.52 o
  -2   3  18       52.19       56.95      6.84 o
  -1   3  18        3.88        3.81      2.08 o
   0   3  18       64.29       70.40      3.58 o
   1   3  18       11.72       11.20      1.78 o
   2   3  18       17.78       16.04      1.83 o
   3   3  18        8.08        6.99      1.32 o
   4   3  18        3.77        3.69      1.90 o
   5   3  18        2.76        1.68      1.64 o
   6   3  18        0.04        0.31      1.54 o
   7   3  18       12.40        9.66      2.08 o
  -5   4  18       10.79        9.99      3.42 o
  -4   4  18        3.61        8.08      3.73 o
  -3   4  18        1.11       -0.05      2.08 o
  -2   4  18        2.68        1.72      1.86 o
  -1   4  18       18.08       19.14      2.83 o
   0   4  18        0.13        2.97      1.43 o
   1   4  18       15.93       17.16      2.14 o
   2   4  18        2.46        0.51      1.37 o
   3   4  18        0.17       -0.29      1.68 o
   4   4  18        3.49        6.45      1.30 o
   5   4  18        0.00       -2.02      2.02 o
   6   4  18        0.03        0.37      1.64 o
   7   4  18        0.97        5.28      2.80 o
  -4   5  18        1.27        6.84      4.04 o
  -3   5  18        1.15        2.62      2.33 o
  -2   5  18        0.50       -1.64      1.64 o
  -1   5  18       31.94       30.98      2.91 o
   0   5  18       10.64       10.83      2.61 o
   1   5  18       24.44       21.54      2.42 o
   2   5  18       13.11        9.75      1.87 o
   3   5  18       11.11       14.95      1.80 o
   4   5  18        0.99       -0.09      0.99 o
   5   5  18        0.01       -0.16      1.76 o
   6   5  18        5.39       11.32      2.30 o
  -3   6  18       13.39       15.68      2.82 o
  -2   6  18        3.10        0.90      1.96 o
  -1   6  18        3.18        2.67      1.91 o
   0   6  18        9.12       11.98      2.64 o
   1   6  18       17.01       26.30      2.55 o
   2   6  18       29.49       26.18      3.24 o
   3   6  18        1.18        1.16      1.26 o
   4   6  18        4.63        6.29      2.51 o
   5   6  18        0.29        4.14      1.94 o
   6   6  18        0.30       -1.55      3.11 o
  -2   7  18       12.25       12.25      3.18 o
  -1   7  18        2.39       -0.80      1.82 o
   0   7  18        1.30        2.08      2.16 o
   1   7  18        2.80        4.00      2.24 o
   2   7  18        4.75        5.09      1.75 o
   3   7  18        0.14        1.00      1.50 o
   4   7  18        6.23        5.91      2.05 o
   2   8  18        4.06        0.00      3.42 o
  -2  -5  19       15.41        8.70      4.66 o
  -1  -5  19        4.30       -0.42      2.16 o
   0  -5  19       10.91       12.59      3.26 o
  -3  -4  19        2.95        3.61      2.30 o
  -2  -4  19       27.27       26.44      3.50 o
  -1  -4  19        0.15        1.21      1.94 o
   0  -4  19        0.36        2.42      2.08 o
   1  -4  19       12.97       12.29      2.46 o
   2  -4  19        4.77        8.98      1.96 o
   3  -4  19        7.54       12.12      4.04 o
  -4  -3  19        9.38       12.74      4.04 o
  -3  -3  19       12.28       14.36      3.05 o
  -2  -3  19       16.82       12.61      4.97 o
  -1  -3  19        4.05        4.35      2.20 o
   0  -3  19       11.86       12.11      2.46 o
   1  -3  19        5.44        4.15      1.73 o
   2  -3  19        7.32        6.91      1.72 o
   3  -3  19        0.69        3.19      1.55 o
   4  -3  19       15.27       22.26      5.28 o
  -5  -2  19        6.02        7.15      3.73 o
  -4  -2  19       12.46       16.47      4.35 o
  -3  -2  19        0.47        1.40      2.20 o
  -2  -2  19        0.14       -0.47      1.98 o
  -1  -2  19        0.04       -0.16      1.72 o
   0  -2  19        0.99        0.90      1.78 o
   1  -2  19        9.70       10.48      3.28 o
   2  -2  19       16.30       22.59      4.05 o
   3  -2  19        0.10        0.62      1.36 o
   4  -2  19       59.68       65.62      9.01 o
   5  -2  19        0.84        0.52      3.73 o
  -5  -1  19        1.34        1.07      2.39 o
  -4  -1  19       13.90       12.89      3.88 o
  -3  -1  19        1.22        2.19      2.08 o
  -2  -1  19       35.15       31.78      4.66 o
  -1  -1  19        4.44        1.10      1.86 o
   0  -1  19        0.66       -0.49      1.31 o
   1  -1  19       48.53       51.55      2.64 o
   2  -1  19        0.50       -0.85      1.18 o
   3  -1  19        0.41        1.74      1.39 o
   4  -1  19        0.86        2.25      1.86 o
   5  -1  19       19.43       22.99      2.96 o
  -5   0  19        0.96        0.23      2.39 o
  -4   0  19        2.51        5.75      2.42 o
  -3   0  19       13.34       14.89      3.42 o
  -2   0  19       53.74       49.25      4.20 o
  -1   0  19       19.62       25.53      3.14 o
   0   0  19        5.08        7.86      1.78 o
   1   0  19        2.55        1.14      1.32 o
   2   0  19        0.38       -0.05      1.18 o
   3   0  19        3.73        8.56      1.44 o
   4   0  19        0.28       -0.81      1.51 o
   5   0  19       25.66       26.42      3.08 o
   6   0  19       10.25        8.33      3.73 o
  -5   1  19        0.00       -0.47      2.42 o
  -4   1  19       12.79       11.68      2.95 o
  -3   1  19       16.13       18.69      3.08 o
  -2   1  19        1.44       -1.73      2.64 o
  -1   1  19       35.01       37.85      3.50 o
   0   1  19        3.24        5.50      1.65 o
   1   1  19       57.28       63.58      3.15 o
   2   1  19        0.10       -1.44      1.44 o
   3   1  19       48.82       53.16      3.27 o
   4   1  19        7.01        7.27      1.89 o
   5   1  19        2.88        2.05      1.63 o
   6   1  19       20.17       23.88      2.86 o
  -5   2  19        0.00        0.93      3.42 o
  -4   2  19        2.57       -2.18      2.80 o
  -3   2  19        0.16       -0.62      1.98 o
  -2   2  19       13.15       16.62      2.96 o
  -1   2  19       23.41       21.52      2.83 o
   0   2  19        0.58        0.06      1.41 o
   1   2  19        0.31       -1.27      1.28 o
   2   2  19      110.14      107.89      4.12 o
   3   2  19       18.46       22.14      1.79 o
   4   2  19        8.38       10.23      3.60 o
   5   2  19        0.86        0.93      1.50 o
   6   2  19        9.80       13.67      2.30 o
  -4   3  19       11.94       20.20      4.66 o
  -3   3  19        1.55        0.78      1.98 o
  -2   3  19       18.73       13.87      2.83 o
  -1   3  19        5.08        2.80      2.20 o
   0   3  19       31.24       34.04      2.78 o
   1   3  19       23.19       23.58      2.42 o
   2   3  19       20.01       29.00      2.33 o
   3   3  19        4.78        5.87      1.39 o
   4   3  19        7.25        6.94      2.08 o
   5   3  19       11.55       10.16      2.20 o
   6   3  19        0.00        0.06      2.02 o
  -4   4  19        3.58        3.11      3.73 o
  -3   4  19        0.26        2.00      3.73 o
  -2   4  19        0.07        3.68      2.08 o
  -1   4  19       13.85       14.87      2.76 o
   0   4  19       88.17       81.43      6.53 o
   1   4  19        9.89       11.09      2.40 o
   2   4  19        7.51        5.60      2.05 o
   3   4  19        0.08        0.88      1.15 o
   4   4  19        3.07        4.82      1.98 o
   5   4  19        1.45        3.32      1.94 o
   6   4  19        1.30        1.46      1.86 o
  -3   5  19        2.69        2.84      2.30 o
  -2   5  19        0.06       -2.18      2.18 o
  -1   5  19        6.48        6.92      2.09 o
   0   5  19        0.07        1.07      1.94 o
   1   5  19        0.00        0.65      1.69 o
   2   5  19       59.46       66.85      3.43 o
   3   5  19        0.05        0.09      1.26 o
   4   5  19        0.51        1.83      2.08 o
   5   5  19        4.29        1.73      2.49 o
  -2   6  19        1.03        2.64      2.09 o
  -1   6  19        2.12        1.58      1.96 o
   0   6  19        0.06       -1.24      3.11 o
   1   6  19       50.50       45.87      4.03 o
   2   6  19        9.54       12.05      2.06 o
   3   6  19        1.09        0.94      1.50 o
   4   6  19        0.05        0.87      1.07 o
   0   7  19        2.73        1.88      3.57 o
   1   7  19        7.30        7.15      2.42 o
   2   7  19        4.83        3.23      2.49 o
   3   7  19        5.94        5.55      2.24 o
  -1  -4  20        5.38        4.63      2.39 o
   0  -4  20        1.77        2.49      2.24 o
  -3  -3  20        1.62        2.58      2.24 o
  -2  -3  20        9.13        8.31      2.61 o
  -1  -3  20        3.00        5.11      2.39 o
   0  -3  20        4.08        4.97      2.24 o
   1  -3  20        4.39        2.14      1.94 o
   2  -3  20        1.76        1.69      1.73 o
  -4  -2  20        0.75        2.18      3.42 o
  -3  -2  20        5.67        8.40      2.74 o
  -2  -2  20        3.41        3.09      2.64 o
  -1  -2  20        1.40        0.66      1.94 o
   0  -2  20        7.63        9.55      2.30 o
   1  -2  20        0.91        4.42      1.74 o
   2  -2  20       28.04       30.06      3.68 o
   3  -2  20        0.38        1.38      1.39 o
  -4  -1  20        0.11        3.73      3.11 o
  -3  -1  20       12.51       16.28      3.05 o
  -2  -1  20        2.20        1.62      2.08 o
  -1  -1  20        2.28        0.78      1.98 o
   0  -1  20       27.92       29.57      3.21 o
   1  -1  20        1.65        1.99      1.59 o
   2  -1  20       24.14       27.65      2.45 o
   3  -1  20        1.58        3.84      1.42 o
   4  -1  20       20.83       17.57      2.86 o
  -4   0  20        0.48       -2.80      2.80 o
  -3   0  20        3.04        4.62      2.30 o
  -2   0  20       24.28       33.48      4.82 o
  -1   0  20        4.18        3.33      2.24 o
   0   0  20        1.78        0.20      1.78 o
   1   0  20        6.93        4.27      1.69 o
   2   0  20        0.40        0.00      1.46 o
   3   0  20        5.96        4.41      1.42 o
   4   0  20        3.07        1.59      1.94 o
   5   0  20        2.95        6.32      2.30 o
  -4   1  20        0.41        0.62      3.11 o
  -3   1  20        0.23       -1.01      2.33 o
  -2   1  20       16.38       14.11      4.82 o
  -1   1  20       46.62       44.39      4.97 o
   0   1  20       23.85       23.94      3.05 o
   1   1  20        4.23        5.21      1.65 o
   2   1  20       61.13       70.61      3.47 o
   3   1  20        2.40        1.36      1.30 o
   4   1  20        0.05       -1.64      1.64 o
   5   1  20       19.81       25.36      3.08 o
  -4   2  20        0.28       -1.86      2.80 o
  -3   2  20        2.86        4.52      4.97 o
  -2   2  20        3.56        1.13      2.08 o
  -1   2  20        6.84        9.59      2.42 o
   0   2  20        1.18        1.66      1.94 o
   1   2  20       22.48       22.44      2.36 o
   2   2  20       13.09       14.91      1.91 o
   3   2  20       54.50       61.59      2.94 o
   4   2  20        0.07       -0.98      1.56 o
   5   2  20        0.43        3.59      1.94 o
  -3   3  20       11.08       14.32      3.05 o
  -2   3  20        1.42       -1.09      1.98 o
  -1   3  20        8.11        6.95      5.28 o
   0   3  20        0.95        0.41      2.08 o
   1   3  20        1.54        2.77      1.65 o
   2   3  20        3.11        3.63      1.59 o
   3   3  20        1.77        2.29      1.36 o
   4   3  20        0.11        2.16      1.86 o
   5   3  20        1.64        4.97      1.98 o
  -3   4  20        0.52        0.09      2.30 o
  -2   4  20       34.09       32.75      3.84 o
  -1   4  20        0.31        1.65      2.08 o
   0   4  20        4.09        4.10      2.30 o
   1   4  20        0.21       -1.08      1.55 o
   2   4  20        6.95        7.41      3.94 o
   3   4  20        0.94        0.03      1.75 o
   4   4  20        0.04       -1.03      2.02 o
   5   4  20        0.05       -1.76      1.76 o
  -2   5  20        2.26        4.77      2.61 o
  -1   5  20        1.02        2.64      2.20 o
   0   5  20        0.27       -1.80      2.18 o
   1   5  20        5.77       -1.11      2.08 o
   2   5  20        0.25        0.22      1.59 o
   3   5  20        9.49       13.95      1.84 o
   4   5  20        0.12       -0.55      1.86 o
   0   6  20       11.32        8.76      2.52 o
   1   6  20        3.76        5.84      2.46 o
   2   6  20        2.12        0.75      1.69 o
   3   6  20        3.76        1.86      3.11 o
  -2  -2  21        0.04       -0.71      2.16 o
  -1  -2  21        1.38       -1.98      1.98 o
   0  -2  21        0.13       -2.33      4.35 o
   1  -2  21        0.28       -1.43      1.86 o
   2  -2  21        3.37        2.36      1.69 o
  -3  -1  21        1.92        2.43      4.04 o
  -2  -1  21        7.78        5.26      4.82 o
  -1  -1  21       39.13       31.90      3.58 o
   0  -1  21        5.25        7.35      2.39 o
   1  -1  21        0.69       -1.76      5.44 o
   2  -1  21        7.31        6.04      1.81 o
   3  -1  21        4.35        5.38      1.74 o
  -3   0  21        5.97        6.96      2.52 o
  -2   0  21        0.22       -0.31      3.11 o
  -1   0  21        1.67       -0.16      3.11 o
   0   0  21        2.18        2.49      2.07 o
   1   0  21        1.52        0.05      1.59 o
   2   0  21        0.49        0.11      1.39 o
   3   0  21        2.34        4.21      1.42 o
  -3   1  21        0.47        2.72      2.30 o
  -2   1  21        4.57        6.06      2.42 o
  -1   1  21        0.09        2.78      2.64 o
   0   1  21       44.44       44.76      5.91 o
   1   1  21       67.62       57.73      3.38 o
   2   1  21        5.72        6.38      2.01 o
   3   1  21        6.93        5.61      1.58 o
   4   1  21        6.13        9.28      2.30 o
  -3   2  21        1.44       -1.38      2.95 o
  -2   2  21        1.35       -0.16      2.20 o
  -1   2  21       10.00        3.11      2.95 o
   0   2  21        0.14       -1.72      2.80 o
   1   2  21       35.37       35.45      2.88 o
   2   2  21       41.51       45.55      2.97 o
   3   2  21        0.05        2.41      1.39 o
   4   2  21        2.70        3.73      3.42 o
  -2   3  21        3.63        3.39      2.30 o
  -1   3  21        6.67        7.46      2.39 o
   0   3  21        0.36        2.09      2.08 o
   1   3  21        9.28        7.19      4.82 o
   2   3  21        6.74        5.38      2.91 o
   3   3  21        5.17        5.14      2.31 o
   4   3  21        0.05        2.91      2.08 o
  -1   4  21       22.66       21.60      3.42 o
   0   4  21        1.25        3.11      3.11 o
   1   4  21        1.04        1.11      2.01 o
   2   4  21        1.06        0.53      1.65 o
   3   4  21        5.30        5.03      1.65 o
   1   5  21        0.11       -0.05      2.01 o
   2   5  21        0.29       -2.49      2.80 o
  -1   0  22        2.74        4.63      2.52 o
   0   0  22        2.73        0.75      2.49 o
   1   0  22        0.00        0.47      3.11 o
  -1   1  22       15.03       15.99      3.14 o
   0   1  22        0.46       -0.13      2.01 o
   1   1  22        2.51        0.31      2.64 o
   2   1  22        0.73        2.36      1.55 o
  -1   2  22        0.82        2.80      3.11 o
   0   2  22       41.78       44.87      4.03 o
   1   2  22       30.75       30.00      3.36 o
   2   2  22        1.55        6.62      2.25 o
   1   3  22       16.84       14.92      4.35 o
 
